# Supplementary material for: Microbiota diversity and differences in the respiratory tract of children with pneumonia
Source: Pediatr Investig. 2025 Feb 14;9(3):262–74. doi: 10.1002/ped4.12466 (PMC12442450; doi:10.1002/ped4.12466)
Supplement: Supplementary file 1 — Table S1 The relative abundance of each pathway in each sample was obtained by mapping the functional gene abundance to the metabolic pathway (KEGG pathway, the KO level 3 taxonomic unit) to which it belongs. Table S2 Patient characteristics and outcomes. Table S3 Differential bacteria between URT and LRT in children with pneumonia. Table S4 Routine blood indicators. Table S5 Coagulation indicators. Table S6 Hematological indicators. [file PED4-9-262-s002.xlsx]

## Sheet: Supplementary Table 1
Table S1 The relative abundance of each pathway in each sample was obtained by mapping the functional gene abundance to the metabolic pathway (KEGG pathway, the KO level 3 taxonomic unit) to which it belongs.
OTU ID	G16	G4	G25	G27	G11	G19	Y17	G1	Y24	Y10	Y6	Y11	G24	Y1	Y3	G10	G8	G14	Y8	Y18	Y15	Y2	Y4	G2	G18	G17	G12	G9	G28	G21	G31	Y14	Y13	Y21	G3	Y5	G26	G5	Y19	Y25	G30	Y26	G22	Y20	G20	Y31	Y30	Y16	Y9
Transporters	6243689	2865600	6563814	3865842	1546286	4942204	2158408	1896944	1351897	2070610	6071016	3434380	4953948	3506294	2187584	8272972	5481098	3557913	4519510	2045440	10745115	3576654	4337640	2197106	5287615	3690542	3165105	49849	1400646	7688446	921721	2503240	3035190	3183703	1150028	3467391	4260569	3186398	2105242	1421783	3844838	1508083	5134346	3622772	3781524	717490	2354757	2562895	3789056
ABC transporters	3842839	2027644	3724084	2024814	759656	3116749	856803	975528	690697	1084593	2538941	1894160	2031330	1925665	1184591	3364656	2336452	1903387	1851151	928095	6024185	1887137	2109988	1056712	2954774	2371249	2012158	26966	742886	4498646	509027	1247305	1456579	1246754	625189	1984156	2964394	1518949	1021570	618988	2568618	799275	2294114	1913177	2140836	310186	1427292	1111645	1708829
General function prediction only	4174471	1909488	2605965	1539027	838470	3599011	784187	1399942	832250	1065529	1475658	1783986	984191	2017542	1380977	2983870	1962855	1498761	1469252	738720	4400909	1888142	1563618	770142	2480565	2771465	2333226	50474	664002	4798285	431934	1319900	1254372	1090452	1138420	1919959	2220726	1560524	902008	507071	1829527	804887	1474108	1827363	2045256	269479	1347580	860136	1691689
DNA repair and recombination proteins	2814318	1704350	1736848	1584556	740866	2417032	741783	1213492	808897	1090691	2429766	1904630	1866753	1994264	1344248	2958201	1856400	1057835	1645157	989994	3203405	1839566	1996442	957737	2035978	1826875	1552124	36759	604171	3270507	409382	1249599	1446209	1053323	960444	1941731	3557961	1715314	899363	513557	1856502	777799	2230422	2354888	1804122	281916	1257753	1079807	1829009
Ribosome	2057103	1389580	1270413	1261565	836181	1674530	671650	2054350	756367	981603	2078546	1703419	1596377	1733332	1437198	2645316	1621909	949122	1452101	840365	2503670	1582665	1734824	798173	1615362	1299872	1109889	30258	488899	2508674	322947	1148697	1234839	957233	3431035	1830165	3709061	1631899	784714	442438	1476970	668776	1871783	1950412	1378380	244966	1067080	933865	1578546
Purine metabolism	2290878	1344424	1506873	1284264	627267	1932286	648850	981993	689121	905319	2061560	1615753	1620174	1621730	1054722	2559335	1612870	917476	1415075	786982	2756477	1469408	1679189	777584	1684658	1491695	1264961	31364	503965	2655683	352200	1031186	1178821	894146	829333	1724101	3030342	1461443	770070	443680	1482755	624887	1841978	1736582	1534253	239144	978111	873148	1460116
Pyrimidine metabolism	1536787	999987	1073556	943704	509413	1292067	540850	895422	560879	697220	1625641	1255072	1290749	1291549	854806	2094719	1298901	691026	1145508	595259	2016991	1171308	1337424	619338	1204382	1001759	853583	22214	375352	1797885	252417	824895	934949	763866	872656	1341481	2151435	1182458	639189	365726	1134427	494852	1398989	1223253	1040948	193755	773959	686467	1110227
Peptidases	1997790	992068	1215264	931375	443979	1510548	422654	659844	509879	621735	1461928	1111468	1184374	1156332	742023	1680173	1088274	731295	956587	518391	2216926	1043251	1212831	574758	1149788	1160869	981244	22941	352642	2484859	225034	756194	752865	584318	421278	1206977	1539198	1067491	482188	291762	1078071	400883	1352141	1075712	1090504	161291	661480	584143	908092
Function unknown	1923227	1391940	1716646	958749	335037	1852540	298384	534174	335951	480318	1042281	986872	815237	1122447	681489	1225039	873091	834720	694188	417300	2585462	940493	953181	498647	1164647	1384611	1165482	23045	373130	1894155	228690	586732	597116	433884	392898	892241	1453438	696432	372375	230506	1543048	459669	985375	1001608	1032927	111586	875541	468852	756425
Ribosome Biogenesis	1368883	1107682	1065697	817906	384031	1246959	397561	689955	394486	526804	1231077	994666	964489	1081158	711287	1554564	982433	589715	854187	471823	1780885	1013387	1065432	539208	931623	935237	795480	16645	320738	1450405	197626	626349	737098	577663	661794	971800	1514353	846918	495872	282119	1217567	450935	1083537	1035684	811525	148312	815196	539094	875034
Secretion system	1883474	898981	1631619	898951	311736	1821887	349580	421325	264265	374421	1204311	788590	990290	839490	503631	1379332	962216	811087	784001	412967	2450464	757810	880741	466664	1031059	1326611	1115648	36912	363748	1908684	212928	481387	692781	511750	297082	679301	1609442	601267	478429	257118	758168	399182	1076167	824197	848501	131902	602747	487226	713941
Transcription factors	1533321	777186	1948612	953204	323413	1465171	477299	373619	269786	389300	1189832	712838	937738	778219	470098	1816447	1253581	1003294	955956	426237	2945153	741647	850536	437432	1146628	1075652	913352	23750	352296	1499355	218490	481549	653410	640995	195706	653855	968032	619039	455729	307665	795840	331258	983435	796794	1009429	144323	567106	510412	856045
Chromosome	1626378	1021713	1070258	725801	378355	1348212	354473	625599	428456	509815	1056550	956198	845751	1052627	681347	1389472	891739	597691	759246	383562	1819575	970570	974831	496280	855581	1035097	876631	22392	297799	1873678	179711	646367	599099	477993	483471	1004215	1636095	865897	411016	248506	1023063	416208	961214	781546	769326	125987	726063	438326	718553
Amino acid related enzymes	1402256	862592	964022	735473	349370	1235635	365581	501824	410057	532571	1048580	965555	793410	983289	625066	1438780	909984	543850	774231	438539	1706494	888238	923399	428229	988878	963129	814611	20809	291145	1568200	198438	627336	646595	511238	206935	1020071	1831662	812101	412980	236605	798874	380907	958104	1033292	823124	132883	616206	484749	850187
Amino sugar and nucleotide sugar metabolism	1231729	571521	855467	754624	336549	938111	447272	423763	376045	472232	1475436	788567	1236557	826490	512422	1722068	1086268	563043	971590	464680	1625646	757475	1032483	499313	932569	720416	615840	16078	284303	1509498	181215	570515	722520	672396	208758	827902	952472	856255	500706	299708	834662	303958	1238231	786364	739455	153269	454268	577345	792113
Two-component system	2522096	736119	1626100	803534	257282	2479299	235197	249657	197286	318686	730705	520715	561285	562092	354198	959407	731312	809720	523582	305865	2401997	519953	557295	292494	1293193	1847382	1548921	28331	335981	2542023	214824	389182	464940	402543	97613	478736	933019	437864	295461	175362	548428	219415	769688	748897	1014506	95703	414269	384492	575840
Aminoacyl-tRNA biosynthesis	1079466	700842	673983	666894	321872	877717	338088	512540	354002	481305	1098734	849666	841983	874487	567594	1340530	822301	401633	743917	448798	1258582	791500	884282	412710	832698	691661	589526	16168	250111	1310020	166805	552697	658841	495411	375783	900595	1907952	755804	411375	232128	678274	345396	998510	1065931	749682	127852	551484	495801	830344
Glycolysis / Gluconeogenesis	1205295	567872	876090	687069	309709	990105	352214	524270	266343	383647	1128423	659563	891802	709108	488207	1386864	889974	527395	767917	425679	1529175	617401	765981	376970	994078	750346	638669	18918	250533	1464783	170136	448301	592492	496685	635329	628284	1213654	631799	362482	238537	574520	274075	1011852	924323	747198	122399	410537	481343	777910
Other ion-coupled transporters	1318558	730470	1367331	763083	253719	1214945	200551	374837	295742	409994	714171	783428	524658	802571	500409	851358	632181	717047	478325	325648	2189568	649758	686833	305287	1006576	890245	754213	13427	284497	1409796	204448	451003	453734	286446	180798	796672	561604	573088	263885	144354	919152	290367	691457	888600	1178427	88360	473290	361209	617273
DNA replication proteins	1031992	699040	692541	596730	310263	886566	322160	535709	347317	436668	936723	771816	725171	817755	558498	1256767	779624	435785	679406	367656	1274173	774686	798566	391983	702277	667628	570082	14099	237311	1189116	148293	524946	566498	438302	455122	782888	1424758	713377	376484	212536	802068	314146	829405	812463	610457	112193	531956	408078	702253
Pyruvate metabolism	1271332	685246	949261	575546	268783	1161277	307843	443143	221804	306675	912542	591364	747754	648695	428383	1190347	778896	503483	643295	308096	1498573	592080	680446	350445	807912	883465	746925	19854	234528	1431037	151258	390537	472622	423815	448571	527518	970997	499424	323495	199341	591395	282259	794800	562547	613287	101461	481682	372898	569246
Oxidative phosphorylation	1584095	732610	791877	530571	255361	1370708	171478	441812	286583	372335	699176	623542	574009	705212	486943	738599	498582	415723	422776	266118	1394809	604941	596646	316260	1064416	1094799	912838	24515	214918	1794982	149649	458292	335651	226550	450612	648925	1618482	616102	186019	137086	468135	278803	711385	626497	634514	67924	514838	282228	450834
Chaperones and folding catalysts	1194687	834273	818339	556737	255564	1014775	216716	451118	287763	334497	773633	641348	628762	757779	478450	867198	571075	442057	493567	278063	1311117	624689	674517	346976	662289	765574	646053	14312	216801	1359595	133194	419825	436745	314215	444769	637809	1121992	590693	289969	166561	812479	263975	719862	593186	540689	83785	540203	315890	484328
Homologous recombination	836657	604432	551686	493418	245266	714109	246927	426522	275099	357750	775848	634696	602255	680855	450361	976642	605541	330108	539356	306854	997442	629104	670781	324844	591095	541129	461836	11161	192211	975615	128398	420384	457574	343219	348216	659257	1240620	569666	293388	168556	661291	258552	697481	700158	541176	91596	450090	337740	571384
Methane metabolism	1186322	590895	753760	511210	222432	1019963	221145	365172	223247	292252	798797	563016	676044	608877	373215	886623	585534	410568	507446	252062	1318322	564179	661608	329316	701938	800901	673618	12552	193440	1313900	131087	369773	335733	284133	262379	546762	639256	499953	208935	164628	561100	232809	714303	448845	562944	80662	421718	283710	418290
Translation proteins	939593	709591	677841	464396	236128	782014	227127	409888	255192	314758	710605	615949	571136	665094	434030	886239	565623	365965	491089	255269	1155932	607298	633260	317578	497651	597009	507121	10645	189344	1059148	110193	399590	403839	325913	347775	639104	1094689	525148	277887	162234	711388	272524	634562	520473	491688	82641	494059	297900	464238
Peptidoglycan biosynthesis	756973	518967	518166	480074	223903	639713	289421	288064	257297	321920	908197	577824	738859	617492	377759	1118226	686909	309008	616028	311923	929626	585364	690555	344146	499387	491579	419964	9583	182478	871410	111295	391361	466156	403242	78585	576709	1070152	554525	308582	179260	554221	232800	770625	593508	459480	102854	403267	362704	560603
Carbon fixation pathways in prokaryotes	1114146	586904	763330	482920	214830	1142360	182301	369290	251949	310694	563990	598016	431650	602494	409547	740339	497384	408201	400621	240295	1297845	527890	538464	246938	722779	890065	743548	18011	195961	1070964	131551	372827	332361	239767	251576	597059	716443	503966	197818	133841	480159	231457	532703	590474	517700	67109	405370	257203	455886
Cysteine and methionine metabolism	918488	456630	734598	461705	218388	820767	232633	282682	246041	317243	631557	610742	487942	588822	371638	906206	594325	411090	487661	243939	1300380	538015	584097	263280	643194	618856	523335	11428	184368	993963	125263	356817	382686	325764	163276	680385	709584	501128	266702	149967	543714	247290	559199	522235	566580	82017	342205	283766	480360
Arginine and proline metabolism	1370370	525291	827703	420573	198695	1125323	182512	239937	190899	264213	391287	499913	292261	537051	317204	721547	504374	438237	365666	168267	1431795	446172	398891	193554	895410	897144	747917	20957	194707	1672852	150487	341904	247285	238686	69719	524558	488058	349501	170471	124822	437547	217910	410139	376704	576441	63954	288254	199030	368390
Glycine, serine and threonine metabolism	969485	486844	689281	445549	188424	917018	178417	312262	201344	267543	581555	483181	456868	511766	336407	719361	483529	371102	402145	226994	1121476	434026	482881	229765	674434	739545	616987	15876	182513	994291	134367	309571	343094	273354	242836	489532	1015364	426315	221970	123705	453832	189294	528523	519591	571449	68663	328397	267838	414418
Alanine, aspartate and glutamate metabolism	988782	470654	583138	444174	196775	825541	201073	254335	227681	297789	532763	533158	377730	565508	346959	804548	519772	335026	426540	254086	1058168	447485	449640	201681	709230	655193	549077	15385	182913	1181616	143754	358008	374476	281304	67020	564780	903356	451851	234334	123550	399234	200429	521361	663320	582989	68031	299028	273816	516175
Valine, leucine and isoleucine biosynthesis	819480	502319	525777	459954	175506	687316	218317	214467	135632	221088	742402	459121	569821	489936	273914	873584	550597	269814	490077	304647	814265	378103	490900	235548	565313	542227	458006	11692	171038	952174	116574	236926	448577	316490	151927	369841	968267	331625	276455	139131	457723	184038	683364	734907	498426	83577	303151	331583	548971
Fructose and mannose metabolism	746730	241174	728299	493767	194154	555389	257721	256152	211905	274196	770240	406597	620103	418513	289031	983784	649667	445637	535980	271074	1286870	438112	537659	265641	505898	404984	349477	8011	169224	917354	109090	349734	381793	420557	154718	466667	474243	471508	245090	166462	388095	157111	665595	524128	450102	82315	234718	347790	492166
Phenylalanine, tyrosine and tryptophan biosynthesis	819141	501615	535334	443880	169086	680598	162267	198307	187718	270198	659659	514159	513335	522529	300326	665332	431135	280799	398740	266643	920744	390296	502663	223574	519832	536943	452473	11237	167265	934930	116380	277428	446092	297322	62996	510619	855270	395279	296036	110126	481245	179155	616502	662280	507679	76415	274458	316305	451838
Protein folding and associated processing	1055886	536845	632210	419913	183600	892182	143549	283064	190809	271232	506735	467854	393245	489960	326588	592143	403104	339216	335492	209562	1079199	438002	468244	223373	563681	693043	583157	14628	158328	1183781	104217	300443	288616	216523	241947	494312	611612	394081	172989	101174	535109	177635	512056	516827	500726	62135	329001	234047	376616
Mismatch repair	745297	428315	409789	394243	198380	630997	209723	310141	233198	297126	647110	532023	511411	556738	362288	821005	508223	268991	449187	242214	830106	526763	566515	270226	472966	484876	412700	9317	158430	855024	104588	350949	382855	281461	157340	551529	884996	471288	258950	140070	537900	215182	573750	517588	440568	75820	322121	268452	450681
Phosphotransferase system (PTS)	256619	116307	930521	502557	199424	241916	445547	247097	150992	225374	941210	336982	761013	357838	243390	1612146	1030722	544110	811774	294399	1484375	466842	572552	312902	311805	115033	116604	2812	169700	188106	85457	303028	373071	648846	148656	340426	85922	384055	257484	268553	368179	179975	679581	352374	357915	102857	248421	406989	612049
Pentose phosphate pathway	812567	342809	588265	403894	193695	596998	197042	318977	194836	258281	598386	450720	478671	484493	320121	773387	510046	359083	424592	217695	1114682	446839	488476	237941	628733	468508	397118	10290	153418	1025027	107602	337111	309328	277694	333096	501974	721431	407534	199949	148320	395528	201724	544597	447272	470381	67483	264481	253253	405892
Replication, recombination and repair proteins	923577	407512	492735	360097	195652	672656	193432	341549	174968	221753	612946	444494	505613	503040	318630	756963	482998	298997	422353	204793	897199	432285	474338	244298	443737	524098	442829	9048	157564	1151302	94476	286993	299643	348562	334349	413641	648150	377859	197989	139190	356364	202611	563446	375399	460757	71746	262993	285243	377349
Butanoate metabolism	933487	432162	729488	413716	141385	1072017	159997	221857	117525	177447	513042	350065	396668	367083	222357	654163	451898	346224	353585	213378	1041869	310585	370127	182415	685643	820819	685677	22575	168262	807474	127947	218649	289272	213704	140066	316382	824317	274061	164966	109035	286542	130934	468542	517189	435940	56689	294767	227466	399670
Bacterial secretion system	760367	391139	821869	459121	148511	792455	135278	254834	156279	213915	499232	414233	392326	397442	279720	557589	405210	425075	319690	199009	1304051	405067	421522	217461	529680	581555	488524	17445	164573	723786	104974	260657	291094	189637	232362	411345	882528	332153	176986	109483	373531	186587	460268	482246	451918	55083	278622	215053	351250
Starch and sucrose metabolism	809560	232820	597623	403888	185348	526442	239275	232397	205930	257531	707976	377203	590125	381987	271922	912756	595330	381748	513231	219408	1109811	376511	476749	236372	564651	400930	342297	9522	149623	1082083	104533	336816	335916	340216	152855	421271	247925	467159	240715	180350	337679	149059	608884	341616	463602	82899	174937	271770	391416
Porphyrin and chlorophyll metabolism	1453036	486591	641537	351027	185310	937842	29607	259660	181574	256954	171915	586367	82525	543569	274444	179044	166006	323815	98465	154117	1198520	358133	379329	99588	730365	747468	624151	17672	141320	2039242	117755	254840	157918	49853	68924	667062	833050	289867	50539	40636	301643	147428	364345	584160	557996	23893	194400	137884	294909
DNA replication	580321	370861	365595	364715	176217	515468	185004	300167	200941	265515	586145	461117	450923	486312	322576	731099	450747	233915	401935	236562	703620	445626	485756	230294	437754	393075	336260	8765	140451	658881	95777	309722	349082	263172	236758	478603	833312	417508	219843	123251	442225	182666	523264	551859	394128	67268	291168	261452	441404
Protein export	588867	408049	376370	361816	166670	485684	171534	274048	177119	239995	608681	443128	476700	449443	294800	686919	425794	220411	386482	237307	677281	396509	471472	220957	454462	373023	317224	9400	137759	713315	98579	281399	340172	233414	235849	451840	960057	386634	207235	121390	402687	174659	550272	551245	431014	66166	288958	253528	420750
Nitrogen metabolism	877804	506310	704768	421322	141932	879385	115815	179555	169594	240934	362385	450346	248874	440338	279614	486036	350859	356241	265952	190318	1106628	357705	367692	157729	535115	679425	570502	11448	152199	846352	98986	258960	232073	156920	50272	470069	517230	324543	119667	82212	530063	144678	379019	551686	475681	41336	299076	193542	375917
Energy metabolism	919072	551891	712314	392207	137735	992711	83539	264611	202343	239447	271900	454661	191443	558474	319321	358682	274205	354118	195291	139996	1168258	466773	401264	198187	436693	759350	637020	13186	145950	771430	83764	309593	191837	115618	52541	500813	474196	382927	113314	70922	689132	175296	289120	405915	370328	34918	380482	141355	267806
Citrate cycle (TCA cycle)	712067	408011	601349	407151	159265	777264	112867	310633	181118	253597	299546	438479	166981	439239	338053	486632	340500	332762	245053	211176	1056202	392772	320850	143596	680806	588980	493357	15033	144067	701033	109375	271429	218046	125295	316812	413304	807800	354181	79532	71222	370617	160097	339048	693297	457387	36709	278806	189473	436032
Transcription machinery	915207	414502	357263	327227	157898	878063	132312	260710	197691	232559	409220	415534	306329	462116	296075	537036	340571	232663	291349	176986	694605	401405	392063	187714	509677	690564	575063	12325	134545	951655	101010	307935	249426	182657	143580	436273	746221	390049	151247	89248	430222	162645	400274	441727	403117	48501	280530	189559	338097
Lipid biosynthesis proteins	827934	470422	461526	345913	146327	775015	139522	254494	135189	189441	472589	359719	363415	425818	281209	567791	368896	246661	312727	195802	745490	340850	366522	184959	490879	617892	516743	13640	138478	853495	86693	226284	276080	197892	231224	296857	580020	284128	162182	94566	374112	166342	451362	478491	359212	50864	300827	211128	359588
Galactose metabolism	405717	129802	413381	341228	173072	315931	296808	209256	176883	215720	847953	342198	731349	344252	216922	1102276	684609	297328	607268	228020	793149	317536	515553	249460	392689	229363	202108	6881	129395	528075	82406	279758	379192	438867	146534	365288	149967	411004	288637	179568	211151	120733	642824	234652	291960	78711	123509	313676	398904
One carbon pool by folate	545150	323052	327704	328602	171652	458980	150465	336139	188740	238458	559199	426502	445289	448319	304818	603425	377773	225335	346505	210913	638726	356971	445389	197864	386834	364509	308073	8719	124954	630400	85162	268436	308949	215830	410708	460220	734253	413546	191825	100468	354813	145871	500536	478192	362325	59255	225266	231101	365485
Propanoate metabolism	857766	392428	573037	303481	121286	988107	139668	175454	103397	145085	436320	291755	366634	284284	198704	559273	379978	268940	301754	144273	819244	267502	325790	168702	605729	765940	639411	22058	145982	741259	108082	185938	230403	194048	134756	252018	529262	232834	159858	101267	280375	135700	372325	263161	328899	50015	278616	175563	263146
Lysine biosynthesis	671675	356129	438913	318944	150201	580739	166701	185356	169612	228415	471775	423360	366020	429849	256076	653651	416404	243994	356412	185528	796218	378838	399666	187175	466461	460736	387189	10640	133803	745592	94420	268570	284628	237920	52254	447909	539099	336831	192030	107661	333459	169233	422089	407787	358860	62241	250129	214486	363111
Pantothenate and CoA biosynthesis	662077	361244	427488	337799	142553	534254	147862	178321	155684	221184	479526	404835	360767	413300	244666	593839	381132	231003	327350	206241	750293	347464	388926	175766	411151	421832	356007	8230	126184	777883	84744	243383	283865	204290	50661	402769	880246	325629	168036	96609	327957	153752	458144	514394	361885	55713	237451	219826	383615
Membrane and intracellular structural molecules	834227	559957	691968	325048	137903	856845	111343	238739	179277	184303	320520	401511	271178	454002	286166	433087	317629	366884	234667	99046	1077128	371533	360872	185410	311302	645465	539067	11151	138173	723802	73644	242143	161334	147122	138175	396238	405456	329381	121736	80473	596542	150205	285067	155155	312114	39115	317819	122294	179459
Terpenoid backbone biosynthesis	581325	321739	314534	286873	139973	491675	130111	196086	178501	234050	388621	385631	279961	379899	257611	520954	325602	183485	281306	181437	604501	365962	363496	164934	438336	377867	319953	9389	114680	700048	86362	266151	275313	190188	47253	432747	910228	349618	173883	94721	308193	149078	377227	477164	357192	48756	249336	195793	355614
Carbon fixation in photosynthetic organisms	664201	312310	444255	301768	153502	479006	134058	254897	177644	210485	412751	373029	327613	403593	260630	531187	350938	270002	292297	155330	841653	346795	374520	174618	347527	376300	318363	7680	110065	837496	70276	270109	207582	174341	229095	433303	504270	351950	127571	85910	358048	136290	394787	334161	313315	46060	208638	170690	286847
Translation factors	486477	310179	305519	267225	157403	397762	135963	325151	166263	207164	423971	382849	330594	394135	281504	533846	332921	205444	294196	164990	607472	352702	378969	172678	322287	309336	262779	6533	107136	574730	68853	248475	248433	192557	404580	407906	723667	342493	162234	93148	356314	152880	382576	369097	292160	50705	228970	185089	306911
Fatty acid biosynthesis	564889	371197	358993	253634	116605	515024	163839	155935	103489	131663	493627	279099	415935	355844	201601	622629	389381	187809	335691	149884	559757	290855	349343	184017	320445	410724	345932	8393	108723	587730	58614	173570	252461	226282	45360	208613	498068	228846	182875	103225	309013	150008	408424	226538	207916	55442	256675	185985	271046
Glycerophospholipid metabolism	567492	358981	421548	291089	123478	540330	109771	258889	114830	169025	333157	293057	247908	365342	248433	436306	292700	241545	236510	146751	729824	291598	283034	144452	402305	418481	352640	7259	114674	557758	69943	209218	225556	166110	307831	270227	481067	256965	148207	79364	479853	137036	311727	369152	292522	40289	239300	165849	281940
Folate biosynthesis	537794	356379	347487	293945	119810	458553	121785	147132	134882	176669	386607	329565	278090	342225	201675	486884	308563	184245	266450	179541	545297	284162	320392	142895	344291	357594	301733	7660	110196	619059	71485	191347	285708	184082	39405	338322	658735	272065	181785	77652	288377	114578	371246	477266	361111	47791	220034	195937	344991
Photosynthesis proteins	1278249	418863	193538	192073	190953	300987	99156	202168	111204	143112	313025	241861	243417	253209	192906	394126	241956	128362	216364	126338	364712	226675	244710	123306	256027	237099	204121	5374	79641	2401179	50958	166729	186184	141030	325495	277106	641143	234992	118338	69538	233396	100059	476910	295296	327307	36300	170823	139515	235411
Bacterial motility proteins	1693954	293505	380898	192392	68841	1894119	2265	86494	42473	70089	30561	148997	13980	224964	126682	57148	80904	200768	33407	35471	640478	142259	59241	54970	565546	1441725	1191630	20360	142585	1389546	81666	149151	34708	4540	38176	135105	455601	78074	6453	12391	54319	94433	132544	147986	291909	3192	122190	29077	68069
Base excision repair	447704	281521	294299	284746	112842	414673	123823	177699	114247	169004	410548	297633	302933	326757	211337	500441	314307	167394	273140	183766	506311	288253	310128	153999	406674	308108	260825	6805	103436	514271	79600	192804	255966	178301	128422	279097	617827	255446	147387	83306	282078	127535	383098	476583	346375	45971	213919	194012	342689
Cell cycle - Caulobacter	555084	294692	257166	239587	122332	488596	120534	170303	150011	186555	356888	323185	273935	339295	216321	474758	293986	156096	256626	144550	490852	327906	328371	160140	310469	366532	308399	10405	103313	647380	63935	224070	221694	179838	42077	354660	669480	297356	146822	81712	312785	129857	333706	332073	262090	43594	218906	166515	275791
RNA degradation	560561	332486	286461	248728	128622	430341	87075	259259	130258	179299	299155	308191	214392	338628	236469	363620	233015	172316	203953	145028	510761	299766	286903	138411	337416	333283	281526	7219	93866	705361	63977	207738	194403	126512	307945	319779	532744	266345	108187	65945	328546	120518	316140	402546	295186	36434	225528	151208	272999
Thiamine metabolism	460686	231991	309003	275555	114279	382504	126811	178151	106369	152105	426827	308650	329890	309971	194796	505022	318108	175529	284007	171416	537323	269282	328882	147232	293580	295781	251321	5952	97661	536876	58656	169580	266827	201413	128957	311880	332774	244791	169147	91076	239740	123896	388707	405179	280304	45097	190138	199764	316456
Photosynthesis	1032443	351522	175739	186281	170508	259475	99108	199410	111073	142939	312899	240195	242468	242264	190695	392146	239624	122962	215931	126331	350262	222866	242020	119947	246605	206980	178591	4968	75534	1917736	49246	165228	186098	141015	318997	276751	570141	234629	118131	68973	212691	99062	431178	294935	294082	36282	157509	139027	235364
Signal transduction mechanisms	693298	278546	374742	243729	104629	629216	120076	110177	83894	118839	344752	243986	273290	259005	150563	466941	306927	201761	252844	127129	594923	239764	271831	134364	320697	464588	392573	5802	101684	724981	58511	148126	206258	170207	36059	211946	366727	183376	142725	78918	287711	112676	322810	261358	273214	40381	174382	150185	243727
Histidine metabolism	619336	283922	375325	182311	116025	570332	149110	134330	99742	144103	255898	260515	189100	276940	157848	568862	359524	184269	270616	103341	537928	227657	214467	99539	421094	457424	381684	9767	91455	687651	83463	173778	113683	139087	35301	255719	356926	184814	71337	51479	112544	89382	225457	188739	347198	41537	180903	97671	250395
Glycosyltransferases	543437	277496	327750	217981	118657	366539	138254	128719	120385	143567	414148	281059	354620	284143	167795	523070	333485	190971	282859	117694	554243	263556	331743	157700	255686	291824	246189	3754	91709	690679	59673	162216	194112	174967	40639	290778	249847	250604	146644	81917	342848	112075	357947	153732	297010	50657	177406	141575	208792
Pores ion channels	725946	443342	547972	224047	97346	664178	49714	163969	121309	126332	144776	319974	124558	341620	217737	202294	172336	276430	110773	45948	899274	294010	234962	120156	288731	500313	417922	8567	101308	736432	54434	175691	79231	61370	37247	292995	318899	211263	63776	43831	445045	158975	161849	79279	224510	20077	241349	56271	84592
Glyoxylate and dicarboxylate metabolism	784115	285940	511058	215832	93463	823468	87853	111294	91359	110582	132196	229808	103753	242506	135055	346038	257329	261532	160955	50581	812543	241343	191576	99019	474207	648664	540177	14637	101347	736528	71645	159860	66646	86423	31163	269512	325123	148808	51933	56033	218318	100412	130395	80474	266993	20123	175601	55020	128714
Valine, leucine and isoleucine degradation	735900	274946	406158	177475	72705	934372	50478	126865	62195	87589	167739	164126	134688	160045	102800	227463	172618	167587	116415	72196	491966	132149	156995	75419	518266	723098	599763	24677	98826	594468	90840	110038	113561	72344	115527	165710	673599	128050	72892	44612	113298	60497	165892	185476	235591	20792	196283	81519	136391
Nicotinate and nicotinamide metabolism	465126	269677	340983	211374	100377	381609	78265	185733	122606	161831	271958	258123	214244	300125	191096	324401	219417	181991	188793	108599	575459	238010	250371	117533	351286	294275	247448	6623	88944	551922	68594	193300	163120	117626	123703	287036	597402	251736	105567	60524	229956	95511	260293	258936	278372	30671	192316	122493	195764
Lipopolysaccharide biosynthesis proteins	506369	413295	523348	211061	96828	529623	51757	175153	151425	151822	156369	381355	146705	441005	214384	204193	169282	268299	115320	32801	879208	330754	311093	139486	169258	405050	337990	1170	86962	384448	39671	179933	44615	46251	37217	440943	241758	257812	43913	39077	547296	133319	134226	6283	156263	23076	237002	37760	52690
Protein kinases	640831	158459	340166	222961	79961	562591	82558	83919	41801	80193	308381	126227	241081	142391	94869	334222	229848	178450	192553	122807	504720	106213	164382	85613	323454	397054	334462	4050	82737	756473	56230	87117	186675	152049	116773	83099	281010	125054	114114	54063	99130	52481	314227	296242	289177	34383	75618	151287	212846
Nucleotide excision repair	341077	183396	168243	204979	95016	300451	86730	161978	119081	160992	292838	261472	212614	261813	185373	355975	220061	117776	200545	136263	380286	240497	252893	113928	288932	232739	197038	4890	75403	392378	57605	179048	185901	118193	120789	283228	584946	243259	105943	61514	212937	94083	279917	365645	244913	33429	139237	137585	256149
Selenocompound metabolism	414106	209290	301176	201083	93772	388629	95733	146939	102402	137949	274400	232533	213860	228907	155251	373944	244708	173745	203995	104273	520110	232502	246666	116098	271072	300524	253317	5755	79508	420692	55261	159629	167343	136448	119719	271611	245311	212734	117363	65403	251993	92899	243181	223921	284101	34532	158011	122312	201138
Fatty acid metabolism	687911	279860	397560	167391	56234	744217	45687	74983	41990	61940	186930	115882	158011	133527	75202	204397	158416	154302	119890	66760	472701	96645	127075	72147	408453	582769	483716	20266	89429	645024	74490	88621	109145	77140	23573	91937	350709	101444	71553	45237	101764	48153	186865	149676	232574	18741	173660	81563	113468
Glycerolipid metabolism	367057	145817	304482	190910	97712	301743	131065	159541	68476	96932	353413	187245	296820	191042	128639	495850	318425	178241	259882	107730	504977	177460	239659	116233	327997	225574	192388	5673	77474	466195	49958	122214	153759	168688	208349	167702	155476	160984	106880	82889	157534	83100	291555	152696	213094	39467	107673	132634	202914
Glutathione metabolism	550648	281996	327049	189171	76940	495551	62765	121086	63254	88926	204359	173331	155740	205540	134653	259498	181534	157602	142351	88081	477499	169870	168287	92000	313400	380522	317813	10083	80581	601138	54304	109453	136143	97402	116200	153850	408013	137650	86538	49646	250715	89857	213861	222097	228365	23593	179587	99666	167610
Tyrosine metabolism	483148	168506	358362	176864	81052	437718	97551	104083	76908	102234	214418	181622	160370	209717	125496	374136	253714	179589	189885	88088	564951	165683	159269	81594	361391	340344	285734	7436	78277	541577	55856	133636	152959	142993	26884	176563	262811	153043	111607	59886	96435	85096	197251	188335	254284	29299	115120	109761	195874
Prenyltransferases	454732	204642	178805	177243	88070	338243	59279	125262	111878	147163	193787	237286	127040	237154	158851	249890	158882	110239	137313	108754	369457	219057	203282	88236	283057	262554	221331	5355	67401	591676	55606	161261	143983	89036	29791	262282	648428	217796	77712	47346	192762	82728	223719	328746	262534	24709	140160	110622	214651
Sulfur relay system	456168	350618	349806	199441	66964	370479	49674	107171	52735	86540	176644	165615	123558	188255	122433	210881	151256	150072	116167	88999	477005	166993	166698	89826	225569	280795	236131	4602	73960	527236	49883	96822	117182	72611	113405	165722	442713	111240	63374	40895	347186	64247	195865	257474	264841	19689	220772	93240	171063
Pentose and glucuronate interconversions	393731	119734	485375	186775	88807	368849	121674	153422	80300	98736	141239	123374	98801	131872	118873	446421	315174	283116	201151	59007	786519	175822	123557	73946	366776	275784	233829	7808	68992	455071	49392	164005	58587	154153	200709	159463	258340	147458	43411	66413	101528	54114	111491	81923	221554	20100	93100	83722	170853
C5-Branched dibasic acid metabolism	335589	200221	243092	205524	61842	304855	70064	69210	51927	88904	279797	190596	210056	201724	110509	292815	193253	125813	173655	123839	400926	140611	189239	86136	235656	237698	199791	4722	71883	354271	47785	89911	177477	106387	23855	151417	228662	129964	103328	49115	214750	67831	266294	329670	214677	30677	103564	130890	217660
Ubiquinone and other terpenoid-quinone biosynthesis	554526	270429	340629	187203	66941	425111	887	81828	88071	120241	58013	211703	9257	219180	138483	43994	59062	161185	30068	77669	542947	143882	122085	42728	293355	316494	265047	5891	65848	711658	52268	109460	71045	7260	24662	211592	644369	152667	12117	12934	186256	62880	144557	327424	296151	6800	135035	65517	155156
Drug metabolism - other enzymes	221177	124798	183935	151849	93027	218604	94382	203715	100185	121619	257544	195431	209972	188303	149323	361419	228706	139148	192245	86333	369033	194995	222587	102681	247282	166851	142121	4799	61031	237441	46662	146340	139837	118596	292525	223767	283855	212952	103329	58325	184982	66632	206360	149989	159130	30948	97929	99090	162916
Tryptophan metabolism	545545	237028	376908	126700	44188	665688	25786	82639	29878	42712	83235	85515	69661	96603	67574	119700	107313	146756	61254	32052	447812	82976	79996	49771	373187	525017	435325	14097	67763	441281	63897	65662	59043	36781	105891	77939	311017	61340	41941	31228	67683	43276	84704	76401	186303	11073	161443	39273	60434
Riboflavin metabolism	330288	208431	222003	151056	71344	262495	36730	159942	75254	93108	135493	179239	92905	208233	137655	161767	113905	125250	88007	73047	371594	159531	150238	69966	207906	199057	166721	5109	58776	402444	44166	102611	83110	68705	200713	183956	690433	143346	35897	27391	212736	63216	154732	220105	200569	14627	123274	81857	140993
Sulfur metabolism	393781	203120	253597	139100	60981	352295	58797	65047	60248	87870	162912	162743	124691	171088	104162	232765	156468	122203	124754	65569	384351	152836	142426	74812	220952	271693	228092	5369	61389	430279	45948	97995	105544	84534	22533	162062	168196	124459	74073	41545	168842	79210	158097	149432	224896	21019	137684	78702	131030
Benzoate degradation	449489	137425	370659	119149	51887	608721	67047	59428	42703	50867	142690	107008	127937	80947	49845	254323	188838	163795	125190	33148	495607	89741	121855	55062	312976	450487	378434	16360	64703	343059	48083	71946	86349	87408	17478	122791	152005	79647	80934	47980	42848	41811	103947	6578	136505	19246	101135	51797	75760
Streptomycin biosynthesis	350260	73452	139578	126979	69734	254213	80858	85253	81226	96848	273683	163032	235799	186607	101055	314665	199110	103573	179877	78673	330887	134349	183830	86504	234765	204318	171539	3164	53011	454872	45804	125238	123906	109380	25520	187586	303939	184376	89498	51165	87668	66480	240076	113668	163996	29746	44843	93835	131837
Lipopolysaccharide biosynthesis	399846	361964	324964	124166	67185	419066	596	146450	125856	118360	604	304706	4311	346526	181546	12024	35716	164067	7962	141	575133	268847	203369	90310	99765	327442	271950	521	57617	306253	25454	142690	1533	28	26200	367132	209266	190525	9533	13464	443315	115084	20179	2665	93226	5388	205050	2595	1683
Inorganic ion transport and metabolism	379686	178022	349979	165171	45322	440667	40393	96230	39599	58100	152129	128369	120002	161577	103205	172886	136797	169270	101622	60778	527302	113344	108500	66032	227106	338470	281349	4354	60249	271389	47846	77922	71504	55971	107376	99432	208726	101767	36330	29021	139661	75175	141756	149291	197712	16462	111654	66390	106191
Lysine degradation	440340	219592	296809	99476	30199	546978	14108	46085	25365	37529	51896	76790	41900	88521	44209	71258	68121	104181	36300	25350	317853	64605	65378	36802	271753	424294	351640	12428	57138	339541	51534	49356	65968	35197	12502	66286	300485	43772	51736	20519	77200	32514	56348	75288	140002	7680	146288	37448	48209
beta-Alanine metabolism	441118	181132	293283	99691	39721	487751	13120	51634	52235	59932	48734	110362	38090	103711	61954	67203	67737	120083	35415	24784	386220	75453	76878	32988	255278	377665	313340	11858	53452	403195	49264	76849	43555	26273	15077	140698	360707	85234	29126	15674	38343	31616	63375	75212	144918	7127	109626	31823	47655
Aminobenzoate degradation	369157	115775	189685	94865	39229	449342	49361	51780	30706	37768	145924	68187	123547	87950	50739	197075	134746	86010	101743	45892	238037	75182	96866	53453	233353	341858	285805	9781	49741	335873	37340	54783	78076	68819	15403	49037	111839	67274	55610	36279	63261	35762	127538	76282	158486	15906	90617	58360	85461
Other transporters	293565	179038	221165	114071	42135	234134	34740	62396	49276	60225	156813	121863	144876	146245	83568	145280	107422	112754	88634	37525	372210	128567	139634	78071	164176	179583	150657	5378	47188	333225	29276	87774	39920	42964	19445	120667	155759	110220	24046	28659	203087	54749	142529	39638	124567	16690	102882	45807	49946
Cytoskeleton proteins	318097	136804	135659	94259	60849	228101	33170	110669	71487	86911	94008	144657	64622	149942	105176	142174	91706	74165	74943	50676	247875	142969	118892	57091	144087	181898	152795	5646	39554	411377	26601	106079	62828	42029	108640	178204	330475	130499	33093	24496	73342	50727	114673	146530	117802	12058	99101	49565	103549
Amino acid metabolism	298020	62824	248191	119234	48069	255785	52349	54857	43923	53192	170145	112926	144496	112547	57834	202688	144925	134419	111478	50538	403491	96857	136724	59364	141746	197032	165921	2202	39604	327505	22648	69310	59306	63400	16957	124742	142683	91769	34150	31858	84376	34223	154704	76410	92599	18806	40633	57677	84373
Peroxisome	293576	154450	139789	110428	39996	294804	33477	55846	44044	67019	101552	101643	65404	109527	75218	146910	98217	71404	79174	59469	215185	105338	84310	47039	201003	234913	195676	5446	45117	299507	40937	74715	70542	43466	14333	98158	169631	92930	34092	21891	125644	38120	112937	182879	165610	12636	93480	56504	118094
Cell motility and secretion	308618	191187	186564	85998	52017	296508	25531	99576	56476	68976	73084	147502	63217	139929	86386	101065	75805	92898	55437	23455	286528	130393	133709	58998	126125	227421	189449	4241	41128	308720	21496	71290	40112	49964	106561	182816	178692	100055	33547	24460	186816	49217	76882	38965	70004	9977	116791	36958	42625
RNA polymerase	159247	105106	95784	98590	48962	118905	61697	61432	52624	71322	189184	126643	149428	120693	79462	238894	144760	56839	130878	70281	175935	121589	143067	67699	117694	90431	77930	2259	38347	209121	24948	83412	108473	87108	16719	129662	278359	115093	72429	40566	108758	55033	165651	147694	106666	22079	85161	80039	130376
Cyanoamino acid metabolism	254434	82279	185022	108587	49494	202858	50044	88237	49876	55611	145181	98642	120295	109891	77286	191619	130866	109413	105729	46280	309156	98026	109457	55452	158520	159868	134462	3912	41369	332141	29468	86443	78220	77506	106088	103869	122169	106936	57907	43894	81923	47638	129557	76463	115466	16441	62133	60683	83970
Biosynthesis of unsaturated fatty acids	300784	168362	224175	89888	26605	296758	24750	29362	21421	30964	79383	54401	63406	74334	42983	104795	81381	89584	58298	31602	267150	56023	60462	37992	156051	236281	196500	3860	39881	277596	31755	42089	47163	35151	10912	42978	204590	45688	28869	19277	72985	24122	81936	74999	109549	7617	102863	35519	58251
Tuberculosis	246157	88557	71065	75364	56585	134189	48992	108353	38088	50721	149057	85438	119203	86870	74711	191482	116189	53362	103370	54300	125513	76820	100325	48092	105881	110898	93012	3226	32282	363767	23492	56847	74168	69088	194040	86525	214775	89471	45310	32744	59455	31192	148621	111036	112443	16884	53862	62049	99840
Vitamin B6 metabolism	206009	120369	169966	89402	41124	180485	39873	60482	50935	63452	66290	100781	39117	119368	73209	154262	103751	86464	75935	40130	260276	103617	77115	39820	153857	137657	115911	3233	38044	232887	28369	76546	74387	60945	12227	107573	259939	93830	55207	24998	101721	42102	68167	111664	124173	15774	82174	47630	94648
Naphthalene degradation	240439	110986	135670	62902	31668	246727	41444	42369	26458	29415	136674	63997	121949	88026	42236	161295	105244	55874	89822	35643	161741	56574	82733	46614	150822	189967	159727	5039	35985	247535	22846	49538	70116	70606	12412	47536	167756	63739	54383	32929	17506	35789	113532	39279	92669	13515	76051	54890	62090
Bacterial chemotaxis	526987	40891	115332	74279	22269	707496	24290	28477	21439	27862	65670	36350	60906	60320	33165	104271	77324	81002	54923	14096	241566	48808	50754	32674	231682	541582	447417	5304	58414	287434	37056	56206	21022	25449	13323	50432	82065	49776	17349	13273	48821	8481	55322	2486	91359	6288	9193	17155	24040
Limonene and pinene degradation	334318	145553	192827	59282	20164	429893	21355	21607	13002	14114	46165	27211	38182	32605	20126	91657	70238	62005	42428	18082	173658	26760	31589	23446	180143	336526	279557	8553	37749	241211	35897	26564	35806	31267	7986	24494	179799	24412	26433	17009	11081	12505	43048	38624	134884	5984	104624	25457	41207
Polyketide sugar unit biosynthesis	193830	33403	53276	81893	43238	137598	52694	55792	50395	55531	178361	102447	147095	120091	60019	204660	124852	52945	115297	59412	158246	77804	113018	50291	105707	111523	93812	1130	30340	250764	22215	72264	88849	72616	15300	113387	222106	111952	57816	30064	37045	37094	159641	111152	76101	18674	16822	66440	103105
Metabolism of cofactors and vitamins	232118	160568	187130	89937	28284	229096	16679	39087	32045	40825	75906	89412	60027	96745	63452	72979	59548	80392	44040	29739	269364	92284	89593	47807	123744	169143	142145	1904	35977	226021	21127	49848	35869	29805	11985	92644	107822	66331	19649	20959	179501	44335	78916	74645	114969	9086	110350	36100	52009
Chloroalkane and chloroalkene degradation	274101	70801	133578	69745	30352	244839	32784	32527	20380	27345	131921	60693	118374	74404	34718	132001	91420	63996	80467	33500	203107	54808	80968	44787	145875	200532	166727	6253	35222	297369	22492	49014	58455	57201	12629	55704	169901	56164	42605	28736	34376	31883	118044	39041	87181	12851	42850	49651	50681
Phenylalanine metabolism	342445	92670	252743	85229	26257	379397	9110	32918	31097	36861	11638	68630	5397	73719	51636	46831	56742	116325	21059	10826	390521	64023	40532	23064	233088	295002	245031	8591	37820	320033	31899	54691	9176	7270	10990	80587	140040	46002	3270	13223	55917	31386	28618	39068	142180	3707	52643	9817	28320
Tetracycline biosynthesis	183982	126057	103673	61819	33864	158602	61619	40525	16000	18912	164659	58089	147757	91124	46415	224436	136464	47130	117586	35886	127991	84642	101991	64415	63310	125680	106367	2138	32039	199212	13960	38850	77682	84148	13347	20694	87196	49039	68013	36978	120018	47328	124990	3688	51591	19744	92263	54868	65872
D-Glutamine and D-glutamate metabolism	144657	80553	99649	90706	37059	114512	37085	50179	44995	59515	123580	110139	90504	109992	67758	150028	95134	57174	83445	55943	186938	100223	106547	48686	97064	90541	76738	1761	31841	174046	21722	66862	77576	53463	13121	114468	162006	91652	44865	25823	81260	42318	118363	146663	99400	14151	61333	58834	105415
Restriction enzyme	159589	72470	112017	67649	32267	128250	29420	44355	52994	61911	152056	96080	144781	99770	75088	111543	74050	59577	76702	28828	215962	75937	121636	58562	101854	103095	87964	1163	32605	189031	20092	69266	34012	92995	14898	122370	64365	95863	22821	49234	82725	40426	122828	3586	66497	16928	56465	66957	28724
Geraniol degradation	299158	154023	207486	48337	15501	402546	12440	15645	12367	10110	34585	25798	35834	27788	12927	56906	52051	65023	27200	7241	182874	17478	26994	19991	184338	307834	254779	8451	33786	203190	33734	22128	16283	16842	6488	30115	189756	22737	13797	11777	7284	8222	29710	1862	64134	4159	102047	11058	12541
Toluene degradation	197776	115444	153046	91719	25685	205372	11902	41810	32281	47237	56568	82673	32848	95217	61885	64604	53129	72224	36465	41260	237822	78162	61839	31549	157124	150181	125779	4177	32678	194753	22047	53624	35788	11655	10064	73065	93355	66008	6119	12624	97714	33909	74351	145743	106895	4690	74871	34815	79431
Ascorbate and aldarate metabolism	174110	38348	297903	82186	37287	171463	60114	42408	41863	48304	23237	63105	6747	51808	43559	213162	155382	155803	89723	14708	465203	80801	46793	24365	123087	127726	108726	3435	32179	165278	24747	72545	5204	78530	9388	103621	153288	61493	7307	31623	20905	23992	11972	5556	115168	9583	38954	27643	67647
D-Alanine metabolism	95976	52660	74129	67655	34712	88588	49341	42174	38152	50802	143842	87020	119105	85410	53264	186584	114230	45922	101024	45908	142278	86998	108695	51365	94483	66747	57409	1356	27408	109540	17952	58762	77618	68806	11847	92014	194198	83754	57202	32178	62094	38701	115042	74981	69975	17177	53101	57018	84529
Inositol phosphate metabolism	169243	72114	195548	79982	24409	169310	24780	33459	25806	49238	73196	62439	63345	81658	50515	102026	81859	94992	55150	22998	308054	58102	63558	33273	216852	133079	111082	3000	35282	177219	27329	53721	39408	34418	9467	61799	112766	67391	34162	18624	170375	27746	64195	39257	97421	8744	53553	29284	43307
Lipid metabolism	165445	89604	145294	69649	41954	124620	37023	105062	27109	32442	104791	67074	89168	79559	69738	138099	94106	87191	73923	30154	237992	69352	78831	40262	74913	90070	76477	1388	27698	190357	13486	48135	54566	51224	190277	62711	94231	61992	41667	25363	56835	40730	90540	39166	65245	12604	55221	39074	55211
Carbohydrate metabolism	187884	46444	139968	74403	33709	93198	44456	23852	27099	35927	157251	54622	146503	47273	30860	167716	113984	80987	99293	31855	229119	49793	96593	47754	123104	67833	58445	1287	27892	286107	19111	48301	66219	79293	12201	53305	70506	72026	57915	28547	50963	21854	131646	4099	79957	16587	19550	55791	41115
RNA transport	110669	86012	86266	78689	28919	87143	49279	39601	19521	28264	149365	63284	117978	93918	50060	186176	113645	46268	100174	54490	138939	75727	91377	51180	36223	67627	58611	203	27372	121720	9967	38445	85180	69517	11272	32444	55866	55256	55197	30882	96218	35542	127389	110836	49778	16869	64690	62532	100917
Other glycan degradation	89469	11185	39273	79587	30757	67638	31933	53490	61917	53780	189036	87263	176823	87430	51694	127546	79926	56101	95149	41937	114274	51007	128292	52045	101815	57679	49389	829	25665	150013	16696	70073	110213	87417	13152	94446	19443	135415	91625	25516	33870	22560	144595	39112	21127	15517	9874	73897	43632
Biotin metabolism	186613	147510	118796	51986	29250	165801	12539	56453	35110	42921	40086	100974	33000	114241	52642	54221	40266	52080	28796	15817	181120	89167	83144	35048	99090	123918	103437	2300	25072	205236	19455	49390	23734	17607	11614	104445	152111	57103	16408	11843	85453	39147	46374	37664	87685	5910	86161	18871	29650
Flagellar assembly	521847	19578	15867	43344	7453	744942	389	14575	11382	11040	2582	10467	3062	27419	16136	15363	17640	38348	7964	180	57368	19212	9963	8793	173924	582713	478425	9757	46100	221966	25183	39508	1369	124	6864	27233	60864	20952	388	1110	3305	310	3599	566	81911	296	1418	459	650
PPAR signaling pathway	195659	94986	65499	77106	19253	179372	4000	31319	23705	44300	61465	55937	32835	64383	46172	38157	28152	28856	28722	48213	99859	48683	43364	22721	134266	144244	119675	5524	27699	223734	28219	41725	53744	14990	8244	47708	74493	57204	18136	8177	69234	14417	86434	180942	118781	4015	54743	43084	85731
Taurine and hypotaurine metabolism	139330	55957	87632	65952	26538	126502	29098	35453	29944	37516	108756	72621	89802	64661	45723	114974	75280	48960	66793	37065	151858	67544	80561	39666	87529	102349	86054	2462	26983	149301	19317	48443	62052	54214	10304	75217	47851	64291	41982	23840	39780	37155	95537	74552	82395	12717	44483	49506	61751
Bacterial toxins	84219	11194	28593	53761	30988	69003	45158	37434	34574	50983	165225	70050	148406	61163	45437	171330	101809	29519	101787	40821	82817	72193	110416	54103	117813	54540	47151	1297	26162	120406	16491	54899	85081	88395	11713	78869	18363	81143	69052	32191	19422	31627	126502	39178	58563	18822	22819	67658	60135
Polycyclic aromatic hydrocarbon degradation	160682	25404	52956	54476	32379	167144	39226	42110	33606	47440	65120	66255	36605	67876	47846	147981	90968	38280	69732	39871	113779	71061	53166	25226	113509	127586	107996	2490	21862	165810	15723	55771	73756	60257	8899	76701	77902	65037	53488	18789	18455	29085	64492	110553	75198	12696	32605	45860	94494
Phosphatidylinositol signaling system	140659	77898	66611	52282	26572	117597	36996	35945	22283	29644	105324	62932	89530	81766	46565	139538	86944	38218	75609	30131	122656	68023	75091	41655	68903	90654	77091	1453	24651	162406	17035	43252	54342	51222	10332	49381	94494	53649	42724	23212	91961	39718	88062	38499	67564	12482	54262	38985	55181
Plant-pathogen interaction	129352	63768	74372	60503	26667	134100	16296	65112	27471	35112	75076	67501	59715	68108	52984	69434	47757	46948	42086	29584	139078	66332	68357	33994	84199	104110	86889	2277	24409	120282	15569	45048	46139	29569	97984	69753	97515	61033	29423	16146	73605	27075	70592	73532	61984	7168	44983	34180	49129
Drug metabolism - cytochrome P450	246609	71500	103053	44938	16133	221944	7965	11349	3841	9921	65370	29852	59116	44424	19643	40028	34232	37653	28906	19076	129746	18067	31700	21467	119368	168849	139870	5508	23303	287100	11486	16221	27369	23352	7841	8783	121223	19240	15304	13127	6464	21810	75672	37414	56511	4173	34572	27625	24118
Novobiocin biosynthesis	141393	75810	85315	55956	24366	130871	21077	25947	30377	40429	48580	77932	31982	80658	50487	85874	58786	48255	44496	26516	167558	65136	57178	25943	90558	104256	86949	1724	23775	144184	19159	44582	31842	31686	8687	85861	96361	52894	17874	12727	90440	26912	51522	73761	74384	6996	38710	29322	56133
Metabolism of xenobiotics by cytochrome P450	234257	71265	103027	44591	15997	202781	7955	11338	3816	9889	65265	29727	59050	43996	19599	39784	33967	37566	28837	19075	129896	18061	31555	21333	109834	152162	126173	5473	22834	282704	11140	15781	27351	23351	7816	8728	120651	19227	15292	13127	6460	21808	75623	37411	55862	4171	34572	27619	24099
Caprolactam degradation	206023	102135	155618	37890	10378	273471	12387	5213	4505	4967	33692	14526	33273	10202	4669	52647	45144	49845	26280	7219	140670	8678	20793	14639	123602	212499	175860	7109	25351	132473	23759	10457	15986	16835	4307	12650	127726	9894	13755	10316	3779	4342	26650	1624	51092	3961	67993	10813	13102
Sphingolipid metabolism	85498	9058	36312	58584	21726	68263	31533	31212	37342	36675	128473	57262	115282	56900	32676	122710	76366	39640	76728	32904	89368	29690	79411	32154	66694	60408	50587	1364	17702	114818	12218	44829	47012	54707	8825	59770	14899	85118	31691	15778	22080	10249	100703	38095	16642	10115	2205	46250	47204
Biosynthesis of siderophore group nonribosomal peptides	68634	28064	146203	102077	10321	74979	3714	11902	12884	30416	64811	49421	28857	42411	30824	33071	35004	72004	25773	56688	212076	23453	35977	11620	59956	46567	39816	256	21398	59560	10444	19417	50603	15243	4560	37106	77932	31180	4378	8234	23855	3627	85309	217373	74451	3648	14917	49694	101148
Staphylococcus aureus infection	10538	3183	18085	33852	23100	6195	53666	16893	12634	15497	162248	32278	146741	29637	19324	191928	111074	16922	105071	34132	24661	36765	84796	42715	32710	1874	4106	591	17657	46754	6459	22729	77593	78774	7530	14854	2842	42333	66675	32637	12836	26232	111213	3047	53329	20454	19729	57738	55468
Tropane, piperidine and pyridine alkaloid biosynthesis	132749	55071	92276	39617	19624	125043	9214	22507	28942	34082	11492	63054	4434	60737	40295	39417	33163	48894	19005	10981	171161	49713	36852	14687	95476	98446	82336	1647	18679	139387	14816	40106	19961	14616	6609	80996	43015	43961	15208	7371	49860	22401	19070	37445	59762	3648	28687	13101	27602
Dioxin degradation	80728	27433	97647	42647	20444	79688	36901	21857	13122	16141	98329	37070	87896	29267	17300	134177	87946	52306	73010	21503	149274	38089	62793	29262	33788	54469	47839	3381	16672	82799	6746	24075	46526	50450	6698	26463	8112	33640	40641	23501	26546	19385	72419	2711	27051	11945	20365	32008	38567
Glutamatergic synapse	99674	44086	51105	52812	16420	69324	12415	16863	22111	30965	51620	43865	31304	41747	31401	57087	38010	27250	33095	32992	89737	35365	36376	17128	74434	60551	50550	1535	16163	135847	13970	33541	38835	19074	5802	52461	90362	46865	16365	9058	27538	12472	60806	109082	66584	5216	28423	30644	63170
Huntington's disease	117325	75242	65896	33932	12970	132217	12391	21160	10024	15468	39251	37105	31283	53678	25574	51379	34426	24157	26591	15795	77365	40373	32780	21159	53557	102797	85516	3926	16808	101512	10407	22618	23386	17578	5681	25185	118664	21820	14987	9077	48105	23948	38456	37025	34336	4669	50152	17490	28726
Insulin signaling pathway	127704	61274	50292	37133	18996	70673	16441	20216	18152	25198	68390	35302	57934	45369	26368	64443	41662	25953	39445	21003	80101	36803	47487	25797	42174	52509	44802	632	13661	186752	9773	32008	27082	22007	7323	39847	37573	45182	17217	15473	64994	12784	70398	37219	46497	7517	34626	22469	31386
Vibrio cholerae pathogenic cycle	160235	51863	55031	40897	17527	125928	12377	27264	19696	21502	39492	38360	30377	56002	31139	50032	36209	36319	28387	15796	106535	44512	39571	22646	46500	92560	77381	854	25607	183810	18947	32251	23485	17582	8191	39441	40800	42531	15296	9200	71061	18897	45735	37332	56280	4722	26372	17689	29512
Nucleotide metabolism	39318	23005	114696	54389	21195	39376	17255	56006	14595	23943	71250	49863	59915	44730	33121	64956	50118	66483	42148	21594	187115	42792	60808	25746	40351	24239	21672	106	17173	19975	8702	23027	49824	37484	95009	48862	7956	34564	40009	14216	47949	19096	54827	38410	55720	7442	18703	32039	34308
Lipoic acid metabolism	101318	56611	49124	44595	15515	67717	12389	23748	11555	21899	45532	31369	31033	47396	25337	53665	35657	25201	29840	24390	70172	49539	37965	24353	59878	50674	42813	1145	14633	146664	12477	26777	31102	18337	5837	20825	138822	30244	16001	8990	53035	18775	53228	73059	58951	5137	41441	24875	46673
Biosynthesis of ansamycins	66006	26809	103263	43949	17564	60960	20802	27512	25623	30366	41963	47017	30719	47670	31199	78547	55576	54083	39449	17813	176754	48988	44139	21811	38728	50780	43204	647	14393	55702	8487	44341	24160	30438	5883	71183	74175	43947	15870	12056	32168	17965	35526	37954	40616	7160	26649	22499	38891
Adipocytokine signaling pathway	87272	62956	35048	51825	12254	84562	107	24500	20727	37142	25403	43770	2370	46985	37808	17057	12326	16413	14283	34420	59050	36460	22503	10457	72823	66757	55423	1862	15095	100175	15574	33099	30978	3000	4512	40528	52352	45449	4373	1089	46132	9790	46097	144394	83500	1732	35943	26544	66018
Synthesis and degradation of ketone bodies	110353	50360	68555	21125	10140	168484	12927	19700	6903	8854	35247	18145	33436	19398	10401	51465	35952	21692	25087	7475	61527	22885	29714	16849	95142	128256	106861	4343	16714	69350	14205	15286	26829	17882	3955	20327	64880	16603	25262	13924	10963	12897	23590	1074	23815	5018	46289	11700	14547
Glycosphingolipid biosynthesis - globo series	36578	3667	24160	37410	17721	29579	31104	19978	30809	21612	121931	47220	114060	40887	19785	116243	71018	28481	69439	24061	61106	21720	73129	29881	33088	25419	21755	158	13270	45659	8342	26811	38782	46558	6782	43489	9539	65149	29668	17351	5380	8335	88227	1765	6498	8228	1357	35327	28899
Retinol metabolism	104980	35818	57097	33196	10864	76439	7909	8449	7756	12503	65107	29489	57772	39952	19855	35964	26620	23483	27456	19046	81080	15830	33859	18447	66194	58522	48984	2103	13649	140201	6463	16063	27108	23321	5649	14929	85593	26218	15235	11997	5521	18367	64808	37019	34541	4130	17700	27062	24004
Phosphonate and phosphinate metabolism	46093	24596	65559	40369	13379	54582	24122	13504	10608	17674	70848	39483	58151	32333	21775	93046	59893	32848	49816	22613	96156	40225	50815	25290	38709	42252	36222	965	14744	33353	10985	18754	27487	26252	5536	26250	23265	25432	16299	15089	29952	21166	55195	37625	52847	7614	27015	23459	40879
Ribosome biogenesis in eukaryotes	51022	47912	40808	39040	12646	49414	12368	19451	15560	24471	45319	40924	30490	48008	28505	53015	33696	19416	30641	24385	67503	41358	38508	20069	47243	35507	30254	689	13358	54797	10265	26571	31025	18321	4791	38399	136291	34269	15839	8765	48052	17016	45479	72910	45062	4932	34423	24003	45901
Primary immunodeficiency	42470	26515	34349	33345	14793	31925	24163	17396	15385	21421	70582	35476	58607	38008	23997	93459	57653	21408	50063	22637	64819	36897	44778	23794	49520	22352	19136	1080	13263	56368	10965	26601	27436	26528	5196	30852	72060	39886	17178	16501	27437	15083	57840	37290	40014	7627	21167	23310	41045
Biosynthesis and biodegradation of secondary metabolites	107750	40660	137320	45481	7748	106092	4211	8860	6125	6974	30953	21892	29937	29638	14357	18401	26289	63974	14166	5405	196914	21398	26579	15106	51731	76711	64770	1252	16154	96448	10916	13921	15783	18870	4261	13666	25389	10789	13702	8670	43815	13292	28089	2058	67923	3907	19686	14543	3826
Type I diabetes mellitus	56482	28808	23639	34146	19291	38588	12559	50689	14468	21177	45514	35707	30547	37758	33055	52441	32171	19796	29339	24469	46384	31214	33790	15253	41805	29230	24781	612	11867	80037	8985	23321	30977	18744	94160	38235	72325	33617	15087	10876	27003	12503	48133	72818	43490	5006	19941	23982	46097
Cell division	94477	72812	65771	30255	12704	93172	309	27039	20296	23091	6599	55707	1486	60265	36153	7111	9640	30330	4909	8718	116139	46869	29912	14524	38884	72106	59952	1323	13202	86806	8369	29867	7996	1179	4949	54808	51972	34189	2095	4873	66897	22813	16024	36508	32498	1024	40772	7077	16854
Lysosome	44202	4497	5555	32465	14603	39409	19846	24723	29218	25760	92028	40059	87972	38392	21880	75185	45171	21079	48726	17484	31986	23859	63811	25939	57774	36268	30852	278	11375	68079	7903	31662	45870	45713	6269	42157	10050	61760	39833	14856	8206	8406	66282	1445	7897	7001	2914	33992	17073
Phenylpropanoid biosynthesis	129481	14449	79886	37066	12565	95378	13017	11320	14504	11058	33659	15286	30177	16659	8223	49307	39076	47776	29808	7558	131444	16767	22340	12395	74937	73517	61392	2415	13051	179108	11993	27147	16052	25520	5141	24445	13530	28406	14774	16511	5882	6312	33592	1610	26087	3356	6470	14850	12927
Xylene degradation	68732	16592	63935	27594	13834	70629	24590	16185	8399	9722	65486	18817	58595	20022	9116	89901	59124	34373	49528	14334	96056	22300	39306	19099	30766	46211	40382	3019	10901	74946	4164	17354	31005	33626	4503	14539	6244	22612	26774	15166	5765	8491	50002	1799	17856	7925	10533	21176	26446
Epithelial cell signaling in Helicobacter pylori infection	68482	28839	55305	24603	15675	53645	12549	22587	22015	20769	32982	45562	29930	46885	27104	46811	31798	32040	25558	7241	102834	44236	42942	19962	14321	39088	33541	94	10714	79883	4622	29703	15743	16867	5252	54678	21893	36875	14196	8776	32636	18943	27641	1073	21818	7053	21252	11473	12296
Penicillin and cephalosporin biosynthesis	64436	15866	51351	23562	11591	78050	23779	5709	7474	9154	63867	21053	57514	14942	8645	87877	56438	25062	45924	13884	66361	11699	35513	15149	48520	62544	52477	1268	9174	49395	6045	10068	19669	24985	3685	22281	17520	19020	15328	10888	2656	5613	47141	1329	9259	5660	9059	16319	23262
Sporulation	84600	6102	8994	20661	15235	20945	12801	13875	14960	21785	39468	40212	30704	28194	16923	51273	28795	10867	27935	15966	36450	41307	39643	16658	41507	17633	15322	167	15555	138365	6131	42772	23657	25163	5570	60911	69998	31801	15387	8273	5665	13093	37544	36863	12752	5058	6655	21451	29500
Zeatin biosynthesis	38472	25905	23127	25728	13463	31037	12360	21349	20535	23073	39082	38745	30059	40272	25417	48829	29896	16898	27019	15781	52545	38350	39056	17866	27457	23884	20384	565	9478	47653	6234	27373	23281	17572	4410	44258	70047	39444	14766	8283	29326	12654	35205	36778	26024	4726	21150	17409	29402
Type II diabetes mellitus	67760	19548	25039	26681	13221	36987	12551	11163	14153	18067	39285	30814	29963	30648	20455	48951	31178	19156	27396	15869	60142	28058	30550	14388	30142	28136	24032	564	10390	100288	7873	21558	23303	17997	4604	41477	58542	30463	14796	10791	26608	12830	40486	36902	30983	4627	11423	17445	29623
Biosynthesis of vancomycin group antibiotics	62651	16960	14870	23582	13336	49790	12485	16466	18245	18521	39112	36070	30093	37582	19760	48907	30269	16026	27123	15858	47289	27542	32047	12646	35635	40581	33827	591	8944	74975	6066	22974	23185	17777	4281	44037	56676	36176	14709	7612	26396	12098	37702	36768	24708	4564	9635	16938	29392
Ion channels	27767	14223	24657	36819	12509	14685	21800	10041	7164	15554	50790	24605	32304	20435	19125	80856	48982	18881	41655	27018	46812	23339	25288	12470	25288	11549	10560	108	11656	38393	6914	12171	53727	40471	2955	7063	4712	16039	38871	12859	40795	12580	45693	73469	32901	5966	11776	33016	56288
Arachidonic acid metabolism	83572	7719	43541	20637	13501	82224	12259	14877	20475	17291	32840	33077	30074	23745	21753	46145	32308	28748	24196	7141	92380	19777	29591	11065	38102	66224	55185	1362	10686	81018	6613	22671	15697	16726	4332	45592	7990	38631	13658	7218	4807	6773	27804	1040	22728	3980	1508	11404	12109
Glycan biosynthesis and metabolism	95893	71218	84922	28238	7656	97076	54	16546	9199	8412	34	32269	567	43369	23705	2482	9902	39305	1835	29	127459	34588	19895	13348	22455	71337	59140	797	11583	74881	5279	15411	303	7	3433	24136	36878	14072	1088	2290	83364	19659	5648	760	24282	344	36791	532	131
Cellular antigens	84690	19394	37956	19474	10919	80859	3857	15935	21539	17694	29903	28367	29323	31793	19799	17357	15002	23435	13920	5120	74229	21419	29677	13186	45139	67899	56076	1641	9101	87143	5107	22916	14917	3845	4374	43934	22063	44199	13564	5881	9161	5959	27647	589	31851	2011	10256	6604	2446
Electron transfer carriers	50732	14594	78430	36361	5510	40878	7594	6966	3768	4402	59852	10544	58119	14281	5853	30430	27647	39810	24506	10354	116503	13230	34682	18457	29314	30332	25821	187	10260	51103	7900	8347	30234	21982	3542	6391	58000	15444	25513	7757	12122	9144	46522	1586	30312	4348	10692	19679	5118
MAPK signaling pathway - yeast	51397	37240	38680	16420	10457	54864	12263	19763	11403	12752	32892	26465	29656	32281	14596	45651	29171	17671	24895	7154	54100	32345	33563	17378	13680	41387	35016	427	7767	42048	3284	21153	15546	16804	3767	31989	32543	22727	14285	8231	27722	12329	25042	825	8110	3103	29404	10438	12140
Bisphenol degradation	89680	17049	12124	17144	6608	109805	249	11475	9588	12758	6587	18463	1661	21992	13702	6969	6188	7147	4239	8706	24627	21341	12054	7339	52563	90700	74960	2120	9090	62857	7470	20776	7931	974	2687	30465	73496	18130	1257	1555	24025	5005	12975	36048	19737	965	15361	7090	17435
Glycosaminoglycan degradation	27676	3129	4360	23603	12349	21981	16171	15575	26662	19666	62794	30566	58702	25076	20133	58886	34916	18567	35054	12342	28147	20811	42017	18499	15972	19829	17091	127	8430	39938	5809	25348	30647	27800	4300	31980	6411	42489	26212	12136	8272	7610	44444	1036	7133	5121	2601	20532	14925
Nitrotoluene degradation	92737	46979	62655	21529	7962	103967	94	9156	10545	12858	66	37367	725	25363	15453	2348	8182	29947	1441	26	112783	25371	25324	7333	23194	90252	73594	1503	10261	53578	4251	10479	280	11	3703	41453	25311	11761	1565	2499	42156	12149	2996	555	15741	645	21828	422	132
Pathways in cancer	74787	50158	37781	24024	8198	63234	90	10479	11819	15086	6373	25551	1445	21163	16040	5862	6685	15956	3184	8616	50731	26586	18570	9956	44796	50920	42307	2434	9007	86500	6346	17102	7898	765	2889	34643	34804	23254	1818	1732	28139	7231	15784	36295	30368	675	27687	7197	16563
Butirosin and neomycin biosynthesis	54413	6802	13239	11913	11472	34479	12367	14893	15241	18444	33093	21374	29973	25854	16784	46479	28908	14129	26088	7182	46616	25621	26084	13853	44497	28435	23986	702	6705	79650	6899	26660	15585	16832	4034	33066	56671	33438	14603	7361	7338	9799	27577	850	22227	4304	7322	10867	12916
Pertussis	63539	16961	154464	40099	5749	55341	38	8451	7524	8258	57	17901	599	9132	4488	1213	19116	76633	3437	39	215022	11784	12667	3239	23754	33137	28101	786	10768	51628	4925	9212	473	2	1918	23746	21210	8415	599	3704	4335	3456	3000	1488	37680	465	8810	876	154
Ethylbenzene degradation	77007	28208	37409	11113	6956	93732	8890	11008	6632	4587	5517	7465	3652	14000	8139	33019	22314	15072	12956	2251	38325	9976	6218	4995	41462	72822	61240	2130	9172	63746	7320	9569	11961	13642	2162	10126	34571	10162	12333	5839	3572	5268	3613	926	43525	1296	22187	6447	12318
Styrene degradation	86586	28263	64405	16696	3542	109827	283	9960	2331	3598	643	7138	841	18049	10373	3586	8862	22706	1414	119	80835	14144	4372	6497	52155	86124	71622	2108	9159	69755	5879	10134	227	508	2251	1223	34894	3571	106	4786	5589	10445	3417	626	24875	428	23697	403	416
Isoquinoline alkaloid biosynthesis	59997	26027	49512	16056	8083	64439	88	11634	17833	15953	218	33486	575	34751	22444	2403	6947	25405	2210	21	98477	24862	20177	8044	32500	50638	41927	593	7196	54595	4579	21618	251	10	3309	49101	20571	27031	804	1683	25484	12039	2966	454	13245	599	14598	417	127
Glycosphingolipid biosynthesis - ganglio series	22690	2299	2552	19020	7585	18605	7648	10670	20090	12213	59471	26192	57847	22774	12800	29529	17887	11547	23378	10336	20177	9512	38831	15313	12917	17694	14952	95	6615	24016	4143	14407	30092	21906	3575	27799	4881	37513	25483	8132	3917	5118	43965	695	3300	4042	741	19307	5087
Proteasome	35679	25368	18280	27858	5559	26205	51	9229	10250	17776	12439	17664	1233	18187	13610	8367	6632	10208	7222	17207	34470	19245	12425	6215	45110	21027	17428	485	5963	46672	5372	16079	15502	1499	1860	24586	18483	24580	2190	500	6872	994	22996	72197	38296	817	14356	13248	33006
beta-Lactam resistance	43617	15331	40587	14479	7179	43212	11887	3685	4753	6560	31431	14146	28100	9345	6923	44162	29527	17858	23064	6889	49726	7559	20005	8032	22471	35035	29364	834	5671	43564	3353	5003	4251	8963	2318	16065	15815	10768	2021	7132	2165	2436	24985	648	10574	3355	8755	6553	11607
Ubiquitin system	31485	36857	35208	28108	3472	22071	51	3605	3659	10841	12474	11538	726	12047	11404	7089	6448	11442	5787	17209	35014	7931	5332	3393	24295	17002	14413	90	6052	43677	5260	6128	15526	1511	1159	4871	30375	6905	1389	901	21101	911	22950	72288	43849	679	21902	14056	33721
Proximal tubule bicarbonate reclamation	38857	15381	38550	28329	4178	34741	51	3197	4395	11696	12559	16364	642	11357	8548	6554	7390	15825	4809	17211	48603	7371	8047	1442	26675	27899	23437	188	6375	42837	6870	7102	15492	1496	1517	14158	18061	8980	1471	1241	1184	1753	22982	72374	39052	811	8782	13299	33734
Chlorocyclohexane and chlorobenzene degradation	106157	20903	27829	8792	4600	111313	65	2678	237	209	293	378	1073	1618	991	3553	6072	10852	974	18	28792	3521	1816	2648	40742	83814	70165	2700	5657	109110	2077	3008	139	22	1672	330	18526	1547	75	1400	2539	3057	8093	286	18218	142	13491	543	74
Protein processing in endoplasmic reticulum	85270	32753	17928	10818	9315	53142	56	9683	14231	10333	36	14062	796	14303	12724	2043	3275	12726	1807	11	47991	19178	11874	7378	37767	41575	34404	1661	4632	127297	3093	17884	153	10	3128	31484	20094	26384	450	618	8749	1218	10382	200	10812	261	14304	192	814
Photosynthesis - antenna proteins	207396	42198	140	0	18632	38	17	17	64	0	0	30	527	4	0	373	385	34	17	0	4	68	4	459	85	4	833	0	697	444495	174	17	0	4	5695	0	3944	268	0	98	234	30	42974	238	25330	0	30	4	17
Carbohydrate digestion and absorption	22448	3485	22609	13281	8165	10219	12413	5942	8692	9362	33192	13224	29780	11710	7489	44227	28051	14994	23525	7306	39889	12651	19979	9923	16359	7477	6655	51	5450	31136	4017	9456	15816	24042	2270	19054	3011	21612	14191	5158	4368	5586	24738	1030	17966	4044	5538	14443	12058
Atrazine degradation	84911	9464	42866	17249	4294	60334	316	297	142	559	257	66	1227	62	603	3782	6998	19674	1121	94	55082	10086	5517	6420	29062	49301	41213	506	6023	111295	3246	3039	298	77	1448	313	4971	363	82	828	10283	2139	7996	477	24905	3674	3601	1477	187
Carotenoid biosynthesis	145785	21413	681	2272	9713	76821	60	1944	268	200	484	3205	542	7699	3022	2128	849	725	486	8	5034	2682	409	1082	16156	58765	48557	1932	3650	229204	3037	2625	86	21	3230	272	4351	332	36	74	710	3663	20525	226	31662	47	147	953	762
Amyotrophic lateral sclerosis (ALS)	39325	33212	38663	13510	2691	51117	64	3477	2226	3542	675	12037	1210	14168	6703	3379	5926	16244	884	18	49965	12263	7946	5637	35481	40248	33081	1955	7032	27194	6065	5508	193	16	1403	10007	19724	2531	522	1158	23904	5275	549	402	21928	312	17833	674	79
N-Glycan biosynthesis	56768	8514	2259	11915	7983	25190	52	9307	10763	14025	6212	19909	729	16706	12318	3799	2932	5532	2358	8607	26016	12502	11882	1871	26424	22749	18552	571	3556	92003	3920	12461	7778	750	2714	28418	54213	19690	1179	383	3069	2039	17790	36101	23636	638	475	6650	16517
Parkinson's disease	51870	36354	23968	3924	1355	75728	35	5609	350	651	65	8810	1077	20432	8341	2690	2065	1516	373	10	12858	9076	353	4500	21330	61605	50717	2615	5153	24224	3109	5388	69	7	1326	981	46674	623	28	854	976	10852	612	40	2495	21	25402	48	59
Mineral absorption	53540	29847	8167	14264	5515	23846	38	5113	4510	5739	6108	12596	744	23724	11883	3959	2175	2393	2205	8606	10862	12111	8119	5661	11638	18733	15945	68	4197	89920	3343	5916	7781	758	2082	7509	15984	10260	523	326	27820	5898	17728	36006	14005	339	14637	7006	16511
Renal cell carcinoma	32825	25097	19970	15447	4127	27062	50	3382	4107	9150	6346	17243	824	11905	9994	4252	4074	7101	2590	8607	27213	12188	9468	3817	27611	20594	17261	546	5281	41279	4647	6865	7814	758	1570	17356	17187	8439	1369	1266	21402	6245	12909	36163	24112	506	13564	7078	16524
Cardiac muscle contraction	38081	35855	23775	3225	1096	59150	26	5589	345	651	63	8809	787	20431	8336	1825	1392	1186	279	8	12855	9075	352	4305	15868	45787	37905	1136	3885	18265	2508	5177	66	5	1188	979	45433	615	15	852	969	10848	445	38	1779	15	25401	48	57
Apoptosis	14991	12270	10548	6946	4851	16012	12287	1751	1449	1613	32765	6145	29795	4849	1278	45008	26369	3826	23239	7170	1736	4041	15019	7833	9987	15706	13106	1504	4641	7476	1857	1832	15423	16814	1370	1663	15006	6353	13393	6492	654	2537	22510	591	1551	3687	8655	10206	12824
Meiosis - yeast	83277	10801	784	10857	5453	54412	30	1601	1545	5993	6215	4744	391	5024	4269	4297	3369	1166	3422	8602	7766	2516	1682	225	17362	44290	36399	410	2864	116212	2794	3554	7712	756	1907	4367	3082	5577	909	37	156	18	20346	36101	24375	340	167	6583	16485
alpha-Linolenic acid metabolism	41359	26916	44605	9383	2016	40809	18	3671	395	318	232	3221	822	8167	2945	1569	5063	14953	819	14	45764	3189	432	2268	28382	28899	24208	1013	4738	45034	5368	3094	137	3	1112	955	31307	721	10	1099	867	3654	2844	325	11202	30	16949	208	49
Linoleic acid metabolism	39000	2070	3234	4853	3695	49166	197	5299	7373	7412	393	12929	674	13121	7228	2139	2418	4887	1611	98	20261	13275	7409	4127	26698	44050	35932	928	5377	21881	5966	14082	143	212	1432	25256	57253	10876	514	500	20556	2117	258	58	6356	450	1106	125	899
NOD-like receptor signaling pathway	29666	24724	17781	8124	4879	22023	364	8560	9521	9905	370	9834	442	11204	11438	1059	2108	9875	813	221	27421	17700	9537	6812	11732	16236	13672	411	3691	39807	1556	12744	357	7932	1467	21167	17253	18464	680	3258	8660	1363	2948	262	6119	505	14278	4203	386
Fluorobenzoate degradation	51867	6156	28868	8648	2883	39760	31	202	51	37	124	14	449	9	46	1702	5176	13956	843	12	41053	15	3	475	20184	32133	26688	2256	4227	66558	1586	1129	98	10	993	11	2675	39	41	537	50	7	5324	337	10643	14	22	170	48
Prostate cancer	29740	24684	17671	8430	3812	21899	31	7077	7708	5936	25	8307	333	9257	6041	745	1957	8971	500	7	23515	14397	9101	5951	11727	15968	13413	409	2478	41001	1261	10171	81	5	1189	17285	16552	14807	436	466	6739	985	2708	130	5540	163	14122	119	37
Antigen processing and presentation	29216	24562	17618	7878	3812	21757	31	7077	7707	5936	25	8307	331	9257	6041	745	1938	8525	500	7	23515	14397	9101	5944	11726	15965	13411	409	2458	39263	1098	10027	81	5	1181	17285	16376	14807	436	464	6730	982	2708	130	5540	163	14122	119	37
Progesterone-mediated oocyte maturation	29216	24562	17618	7878	3812	21757	31	7077	7707	5936	25	8307	331	9257	6041	745	1938	8525	500	7	23515	14397	9101	5944	11726	15965	13411	409	2458	39263	1098	10027	81	5	1181	17285	16376	14807	436	464	6730	982	2708	130	5540	163	14122	119	37
Stilbenoid, diarylheptanoid and gingerol biosynthesis	42076	5505	798	10585	3276	28770	20	4828	1412	4300	5966	4299	194	7723	5974	3468	2044	940	2138	8601	2345	7653	3931	2791	11194	22723	18826	732	1866	55077	616	3585	7702	750	1475	1956	1924	4234	310	792	3224	2979	15125	35983	10676	589	5828	6535	16508
Chagas disease (American trypanosomiasis)	13494	736	10010	12667	863	17384	19	1327	598	3113	6211	3895	311	4301	3569	3827	3554	5450	3467	8606	14872	1913	1240	209	13145	13260	10839	869	3560	9360	3861	1422	7733	749	527	842	52574	1829	310	200	613	131	10291	36135	19480	358	169	6605	16487
Non-homologous end-joining	33078	11326	409	4412	585	54590	35	2538	112	363	2	4364	745	10088	4499	1870	2047	731	90	9	4494	9493	4316	4698	33537	41604	33867	464	3340	13298	3854	2811	47	6	688	336	3330	224	244	41	20910	4523	179	28	2134	15	6101	29	43
Steroid hormone biosynthesis	39908	3821	10004	6304	2374	35179	41	731	4286	2410	87	4009	137	2533	2935	529	1791	7085	186	2	18280	864	2447	473	11047	30874	25908	1550	1475	43567	1624	3088	40	4	750	6255	1895	6798	15	199	169	19	2633	117	4986	8	95	87	10
Ether lipid metabolism	10583	11838	8328	990	3162	12480	8387	1100	499	776	3004	1537	786	934	837	29236	17035	2646	11503	1974	1102	3187	448	955	3924	13415	10966	34	1606	3935	1725	1211	408	5752	217	248	14136	516	652	1159	614	289	310	254	1473	510	8455	617	9433
Bladder cancer	6648	514	9715	3137	6843	6806	6	33916	1063	3307	6	942	395	633	9733	815	2088	9841	415	3	16944	895	540	286	19751	5814	4711	497	1558	6084	2927	2241	50	2	89676	3368	2240	5565	589	196	42	11	118	105	2998	12	8	120	20
Flavonoid biosynthesis	49634	7858	110	439	3519	21006	161	2107	536	210	166	501	283	3241	737	696	555	201	221	78	974	824	258	703	9864	17826	14600	159	830	83646	1291	984	17	210	1339	1750	1688	1006	25	36	322	123	7651	53	4764	118	65	23	94
Protein digestion and absorption	8201	571	157	2283	4355	11702	18	11436	13016	9316	2	13846	65	14028	9958	694	549	5842	1292	4	12584	11070	9529	2250	5944	9396	7643	32	1444	5003	559	12162	34	2	1096	20232	1056	20952	10	10	4309	467	28	10	1638	298	374	88	28
Transcription related proteins	8050	541	29174	8253	437	8834	12	1012	1607	2924	27	986	62	466	3475	235	3445	14566	589	7	45723	1074	513	253	9513	4787	4005	6	1853	3421	917	3466	107	0	194	4473	1632	1999	7	978	847	61	122	301	6835	16	45	208	774
Prion diseases	10118	10483	9693	4915	339	16221	12	835	120	192	108	1530	100	3714	1773	465	1510	5046	287	6	14254	3775	2621	2020	5197	10119	8456	373	2165	5002	818	965	48	1	234	234	1618	147	198	198	19951	886	79	108	2936	27	4904	68	23
RIG-I-like receptor signaling pathway	2236	170	785	780	3004	2167	8366	1142	640	1103	3170	1593	868	864	776	29556	17272	2885	11509	1952	2428	3380	463	471	12278	697	667	47	1276	3449	2497	1357	419	5758	224	315	789	558	633	3426	144	348	571	332	12577	532	43	631	9493
Flavone and flavonol biosynthesis	1895	286	1453	1262	3008	1563	8378	1943	1259	2159	2935	1537	459	926	2347	29026	16812	2865	11468	1947	1799	5361	1539	1251	1110	1198	1204	17	1024	7546	618	3594	424	5766	346	350	555	1246	638	3731	1373	577	450	252	3237	606	908	993	9492
D-Arginine and D-ornithine metabolism	14714	263	1668	906	1563	25431	28	641	2365	3163	104	7908	108	2696	1925	275	253	1148	95	4	5334	3659	5225	646	3416	18256	15429	13	879	5962	320	2122	50	10	453	9934	860	2414	294	323	520	1690	38	22	3897	152	118	442	14
Steroid biosynthesis	32903	5139	69	369	2330	13297	26	14	31	17	91	127	277	428	17	339	244	255	22	3	4	14	145	94	5531	10052	8151	19	659	55560	1146	197	5	1	716	58	591	45	18	13	30	4	5081	33	3379	3	5	5	3
Bacterial invasion of epithelial cells	14347	2605	176	362	1483	2892	452	1258	1109	1703	1206	99	881	203	1784	622	354	329	738	280	1168	2484	1572	1085	55	1658	1645	0	977	27632	281	2184	11122	8125	530	141	479	849	11581	2940	1303	453	2842	172	2769	402	824	4201	384
Primary bile acid biosynthesis	8257	667	353	2434	202	10091	29	108	55	25	37	11	322	50	142	1725	1338	1350	2492	6	145	27	38	401	9548	7784	6320	389	1559	12013	1286	1714	48	14	258	138	1911	114	11	256	309	59	83	16	4933	19	31	406	1500
Endocytosis	1877	11565	7789	298	111	1239	3	1	11	0	20	0	176	0	3	267	204	182	48	1	13	121	1	640	993	2080	1726	7	223	2257	243	99	6	0	12	0	13778	3	0	258	226	3	32	0	287	0	8381	1	6
Fc gamma R-mediated phagocytosis	1877	11565	7789	298	111	1239	3	1	11	0	20	0	176	0	3	267	204	182	48	1	13	121	1	640	993	2080	1726	7	223	2257	243	99	6	0	12	0	13778	3	0	258	226	3	32	0	287	0	8381	1	6
GnRH signaling pathway	1877	11565	7789	298	111	1239	3	1	11	0	20	0	176	0	3	267	204	182	48	1	13	121	1	640	993	2080	1726	7	223	2257	243	99	6	0	12	0	13778	3	0	258	226	3	32	0	287	0	8381	1	6
Influenza A	13789	499	193	699	259	16578	9	20	5	0	2	1	290	1	5	865	673	330	94	2	3	1	1	195	5462	15818	12812	1479	1268	5959	601	211	3	2	138	2	1241	8	13	2	7	4	167	2	716	6	1	0	2
Viral myocarditis	13789	499	193	699	259	16578	9	20	5	0	2	1	290	1	5	865	673	330	94	2	3	1	1	195	5462	15818	12812	1479	1268	5959	601	211	3	2	138	2	1241	8	13	2	7	4	167	2	716	6	1	0	2
Colorectal cancer	12746	499	193	699	259	14415	9	20	5	0	2	1	290	1	5	865	673	330	94	2	3	1	1	195	5459	14361	11635	1479	1268	5958	601	210	3	2	138	2	1241	8	13	2	7	4	167	2	716	6	1	0	2
Small cell lung cancer	12746	499	193	699	259	14415	9	20	5	0	2	1	290	1	5	865	673	330	94	2	3	1	1	195	5459	14361	11635	1479	1268	5958	601	210	3	2	138	2	1241	8	13	2	7	4	167	2	716	6	1	0	2
Toxoplasmosis	12746	499	193	699	259	14415	9	20	5	0	2	1	290	1	5	865	673	330	94	2	3	1	1	195	5459	14361	11635	1479	1268	5958	601	210	3	2	138	2	1241	8	13	2	7	4	167	2	716	6	1	0	2
Basal transcription factors	2636	260	280	348	121	1603	3	254	218	2039	244	48	423	328	592	650	614	409	19	0	5775	123	114	117	16848	823	664	142	923	7376	3269	1134	29	2	264	311	1188	526	174	9	8	9	105	84	11047	8	98	46	15
Calcium signaling pathway	12200	2482	8	0	1096	2	1	1	4	0	0	2	31	0	0	25	25	2	1	0	0	4	0	27	5	0	49	0	41	26147	10	1	0	0	335	0	232	16	0	6	14	2	2528	14	1530	0	2	0	1
Secondary bile acid biosynthesis	3151	452	244	2184	122	1693	26	99	47	24	13	9	97	50	137	1152	776	1106	2420	4	130	27	37	350	3890	1413	1135	19	800	9207	889	1525	40	13	162	138	1562	114	8	255	303	58	19	14	3536	18	31	404	1493
Circadian rhythm - plant	4641	212	43	132	91	8262	8	4	3	0	0	3	130	2	1	383	423	62	20	1	0	0	0	32	6473	6252	5118	137	453	2698	1222	218	4	1	69	2	596	8	8	1	0	8	44	4	91	0	1	1	3
Germination	1891	3	213	9	292	702	7	202	294	94	336	675	200	1915	129	642	38	116	18	1	823	1255	621	318	2824	601	549	0	361	3064	79	782	16	1	90	313	369	187	1	6	12	8	6	1	66	0	5	16	0
Renin-angiotensin system	3120	51	80	35	58	6282	4	3	1	0	0	2	6	2	2	95	255	19	15	3	0	0	0	11	5635	4126	3315	377	382	2734	94	180	5	1	11	3	67	3	13	0	6	0	30	4	319	3	0	2	0
Hypertrophic cardiomyopathy (HCM)	3043	46	32	18	31	5410	2	2	0	0	0	1	5	1	2	12	78	11	13	2	0	0	0	4	1773	4028	3217	362	242	1145	53	16	0	0	11	2	41	2	8	0	2	0	22	2	294	3	0	0	0
Bile secretion	2158	206	166	37	37	3530	1	8	2	9	4	3	3	0	61	113	95	31	24	2	381	1	0	50	73	2416	1952	0	325	1121	1224	79	10	0	68	77	767	22	0	8	12	1	14	3	700	0	2	1	0
1,1,1-Trichloro-2,2-bis(4-chlorophenyl)ethane (DDT) degradation	2819	14	16	423	2	3221	0	70	59	100	0	0	0	10	75	0	9	21	2	0	216	313	44	4	4	3879	3223	18	37	6	7	211	1	0	9	173	47	119	1	0	12	0	0	8	208	0	7	1	0
Indole alkaloid biosynthesis	2470	12	24	173	0	3230	2	1	1	0	0	1	2	1	0	16	43	9	4	1	0	0	1	0	1718	3130	2454	0	207	1284	132	16	1	1	7	1	155	2	7	1	4	1	2	3	0	1	0	1	0
Betalain biosynthesis	2480	22	28	294	3	3235	2	1	1	0	0	1	3	1	0	16	46	13	13	1	0	0	1	0	297	3142	2466	1	332	1971	135	17	2	1	7	1	237	2	7	1	4	1	2	3	3	1	0	1	0
Focal adhesion	1043	0	0	0	0	2163	0	0	0	0	0	0	0	0	0	0	0	0	0	0	0	0	0	0	1427	1457	1177	0	0	1	0	1	0	0	0	0	0	0	0	0	0	0	1	0	0	0	0	0	0
Cytochrome P450	1152	4	0	0	22	2190	0	0	0	0	0	0	0	0	0	7	13	6	8	0	0	0	0	0	3	1556	1256	4	24	210	10	8	0	0	6	0	4	0	0	0	0	0	11	0	209	0	0	0	0
Fatty acid elongation in mitochondria	1043	0	0	0	0	2163	5	0	0	0	0	0	0	0	0	0	0	0	0	0	0	0	0	0	3	1457	1177	0	0	3	0	1	0	0	0	0	0	0	0	0	0	0	1	0	0	0	0	0	0
Dilated cardiomyopathy (DCM)	1043	0	0	0	0	2163	0	0	0	0	0	0	0	0	0	0	0	0	0	0	0	0	0	0	3	1457	1177	0	0	1	0	1	0	0	0	0	0	0	0	0	0	0	0	0	0	0	0	0	0
Caffeine metabolism	549	63	7	166	43	366	6	1	1	8	1	0	16	2	9	121	122	11	9	0	0	0	0	11	883	583	456	367	242	943	10	72	0	0	9	1	91	2	0	0	0	0	32	1	166	0	1	0	2
Glycosphingolipid biosynthesis - lacto and neolacto series	146	0	9	59	2	175	1	25	17	6	0	2	8	15	25	17	4	1	1	0	4	24	24	4	291	192	148	0	162	16	117	13	1	1	6	3	35	10	0	1	266	16	1	1	34	13	25	1	0
CAM ligands	0	0	0	0	0	0	0	0	0	0	0	0	0	0	0	0	0	0	0	0	0	0	0	0	1424	0	0	0	0	0	0	0	0	0	0	0	0	0	0	0	0	0	1	0	0	0	0	0	0
ECM-receptor interaction	0	0	0	0	0	0	0	0	0	0	0	0	0	0	0	0	0	0	0	0	0	0	0	0	1424	0	0	0	0	0	0	0	0	0	0	0	0	0	0	0	0	0	1	0	0	0	0	0	0
[truncated: 8 more columns]

## Sheet: Supplementary Table 2
Table S2 Patient characteristics and outcomes
Variables	Patients with bacterial pneumonia (N =15 )	Patients with non-bacterial pneumonia (N =13 )	P
Median age (IQR, years)	0.44 (0.21, 0.67)	0.91 (0.35, 6.5)	0.22
Female, n (%)	7 (46.7)	4 (30.8)	0.46
Median hospitalization days (IQR)	8（6, 12）	10（7.5, 24.5）	0.18
Ventilation therapy, n (%)	3 (20)	7 (53.8)	0.114
Median VFD after intubation (IQR)	8（5, 11）	9（6, 14.5）	0.501
Median P/F ratio (IQR)	362 (319, 390)	257 (177, 357)	0.074
Pathogenic microorganisms for clinical diagnosis
Klebsiella pneumoni	5
Hemophilus influenzae	4
Streptococcus pneumoniae	3
Staphylococcus aureus	2
Staphylococcus aureus and Streptococcus pneumoniae	1
Mycoplasma		5
Cytomegalovirus		3
Epstein-Barr virus		2
Respiratory syncytial virus		1
Mycoplasma and cytomegalovirus		1
Adenovirus		1

## Sheet: Supplementary Table 3
Table S3 Differential bacteria between URT and LRT in children with pneumonia.
Comparison	Taxa	Method	Group	LDA	P.unadj	P.adj	Significance
LRT - URT	k__Bacteria|p__Firmicutes|c__Bacilli|o__Lactobacillales|f__Streptococcaceae|g__Streptococcus|s__infantis	LEfSe	URT	5.0016	0.000502665	0.00890877	**
LRT - URT	k__Bacteria|p__Proteobacteria|c__Gammaproteobacteria|o__Pseudomonadales|f__Moraxellaceae|g__Moraxella	LEfSe	LRT	4.49395	0.000480987	0.00865776	**
LRT - URT	k__Bacteria|p__Proteobacteria|c__Gammaproteobacteria|o__Pseudomonadales	LEfSe	LRT	4.39914	3.1e-05	0.000965898	***
LRT - URT	k__Bacteria|p__Proteobacteria|c__Gammaproteobacteria|o__Pseudomonadales|f__Moraxellaceae	LEfSe	LRT	4.38308	2.16e-05	0.00083866	***
LRT - URT	k__Bacteria|p__Proteobacteria|c__Betaproteobacteria|o__Burkholderiales	LEfSe	LRT	4.30023	2.49e-06	0.000204938	***
LRT - URT	k__Bacteria|p__Proteobacteria|c__Alphaproteobacteria	LEfSe	LRT	4.27785	2.3e-07	4.85e-05	***
LRT - URT	k__Bacteria|p__Cyanobacteria	LEfSe	LRT	4.07569	1.71e-06	0.000164532	***
LRT - URT	k__Bacteria|p__Cyanobacteria|c__Chloroplast	LEfSe	LRT	4.06994	1.02e-05	0.000536312	***
LRT - URT	k__Bacteria|p__Cyanobacteria|c__Chloroplast|o__Streptophyta	LEfSe	LRT	4.06605	8.51e-05	0.00213098	**
LRT - URT	k__Bacteria|p__Actinobacteria|c__Actinobacteria|o__Actinomycetales|f__Corynebacteriaceae	LEfSe	LRT	4.02408	0.000459027	0.00839363	**
LRT - URT	k__Bacteria|p__Actinobacteria|c__Actinobacteria|o__Actinomycetales|f__Corynebacteriaceae|g__Corynebacterium	LEfSe	LRT	4.02408	0.000459027	0.00839363	**
LRT - URT	k__Bacteria|p__Proteobacteria|c__Alphaproteobacteria|o__Rhodobacterales	LEfSe	LRT	3.90689	1.87e-06	0.000165434	***
LRT - URT	k__Bacteria|p__Proteobacteria|c__Alphaproteobacteria|o__Rhodobacterales|f__Rhodobacteraceae	LEfSe	LRT	3.8755	1.57e-06	0.000164532	***
LRT - URT	k__Bacteria|p__Proteobacteria|c__Betaproteobacteria|o__Rhodocyclales	LEfSe	LRT	3.82447	0.000590627	0.00972003	**
LRT - URT	k__Bacteria|p__Proteobacteria|c__Betaproteobacteria|o__Rhodocyclales|f__Rhodocyclaceae	LEfSe	LRT	3.82447	0.000590627	0.00972003	**
LRT - URT	k__Bacteria|p__Proteobacteria|c__Gammaproteobacteria|o__Enterobacteriales	LEfSe	LRT	3.74415	0.000268409	0.00586371	**
LRT - URT	k__Bacteria|p__Proteobacteria|c__Gammaproteobacteria|o__Enterobacteriales|f__Enterobacteriaceae	LEfSe	LRT	3.74415	0.000268409	0.00586371	**
LRT - URT	k__Bacteria|p__Actinobacteria|c__Actinobacteria|o__Actinomycetales|f__Propionibacteriaceae	LEfSe	LRT	3.72351	8.73e-06	0.000503024	***
LRT - URT	k__Bacteria|p__Actinobacteria|c__Actinobacteria|o__Actinomycetales|f__Propionibacteriaceae|g__Propionibacterium	LEfSe	LRT	3.72344	3.38e-06	0.000259951	***
LRT - URT	k__Bacteria|p__Proteobacteria|c__Gammaproteobacteria|o__Xanthomonadales	LEfSe	LRT	3.67746	6.87e-08	3.96e-05	***
LRT - URT	k__Bacteria|p__Proteobacteria|c__Gammaproteobacteria|o__Xanthomonadales|f__Xanthomonadaceae	LEfSe	LRT	3.67333	6.87e-08	3.96e-05	***
LRT - URT	k__Bacteria|p__Actinobacteria|c__Actinobacteria|o__Actinomycetales|f__Propionibacteriaceae|g__Propionibacterium|s__acnes	LEfSe	LRT	3.6619	3.98e-06	0.000286555	***
LRT - URT	k__Bacteria|p__Proteobacteria|c__Deltaproteobacteria	LEfSe	LRT	3.64954	0.000287698	0.00591837	**
LRT - URT	k__Bacteria|p__Proteobacteria|c__Alphaproteobacteria|o__Sphingomonadales	LEfSe	LRT	3.56577	2.11e-07	4.85e-05	***
LRT - URT	k__Bacteria|p__Bacteroidetes|c__Bacteroidia|o__Bacteroidales|f__Bacteroidaceae	LEfSe	LRT	3.49035	5.09e-05	0.00142879	**
LRT - URT	k__Bacteria|p__Bacteroidetes|c__Bacteroidia|o__Bacteroidales|f__Bacteroidaceae|g__Bacteroides	LEfSe	LRT	3.49035	5.09e-05	0.00142879	**
LRT - URT	k__Bacteria|p__Proteobacteria|c__Alphaproteobacteria|o__Sphingomonadales|f__Sphingomonadaceae	LEfSe	LRT	3.41496	2.53e-07	4.85e-05	***
LRT - URT	k__Bacteria|p__Proteobacteria|c__Gammaproteobacteria|o__Vibrionales	LEfSe	LRT	3.4096	6.06e-06	0.000367483	***
LRT - URT	k__Bacteria|p__Proteobacteria|c__Alphaproteobacteria|o__Rhizobiales	LEfSe	LRT	3.40004	3.64e-07	5.99e-05	***
LRT - URT	k__Bacteria|p__Proteobacteria|c__Alphaproteobacteria|o__Caulobacterales	LEfSe	LRT	3.38098	1.52e-06	0.000164532	***
LRT - URT	k__Bacteria|p__Proteobacteria|c__Alphaproteobacteria|o__Caulobacterales|f__Caulobacteraceae	LEfSe	LRT	3.37053	1.52e-06	0.000164532	***
LRT - URT	k__Bacteria|p__Bacteroidetes|c__Bacteroidia|o__Bacteroidales|f__Bacteroidaceae|g__Bacteroides|s__ovatus	LEfSe	LRT	3.26144	0.00039596	0.00773129	**
LRT - URT	k__Bacteria|p__Proteobacteria|c__Betaproteobacteria|o__Burkholderiales|f__Comamonadaceae	LEfSe	LRT	3.18138	2.63e-05	0.000840514	***
LRT - URT	k__Bacteria|p__Actinobacteria|c__Actinobacteria|o__Actinomycetales|f__Microbacteriaceae	LEfSe	LRT	3.18009	5.68e-06	0.000363445	***
LRT - URT	k__Bacteria|p__Bacteroidetes|c__[Saprospirae]	LEfSe	LRT	3.16479	7.13e-05	0.00182495	**
LRT - URT	k__Bacteria|p__Bacteroidetes|c__[Saprospirae]|o__[Saprospirales]	LEfSe	LRT	3.16479	7.13e-05	0.00182495	**
LRT - URT	k__Bacteria|p__Proteobacteria|c__Gammaproteobacteria|o__Vibrionales|f__Pseudoalteromonadaceae	LEfSe	LRT	3.13217	2.53e-05	0.000840514	***
LRT - URT	k__Bacteria|p__Proteobacteria|c__Gammaproteobacteria|o__Vibrionales|f__Pseudoalteromonadaceae|g__Vibrio	LEfSe	LRT	3.10588	0.000260399	0.00586371	**
LRT - URT	k__Bacteria|p__Proteobacteria|c__Gammaproteobacteria|o__Pseudomonadales|f__Moraxellaceae|g__Enhydrobacter	LEfSe	LRT	3.10587	2.2e-07	4.85e-05	***
LRT - URT	k__Bacteria|p__Proteobacteria|c__Alphaproteobacteria|o__Rhizobiales|f__Methylobacteriaceae	LEfSe	LRT	3.09728	1.58e-05	0.000757005	***
LRT - URT	k__Bacteria|p__Proteobacteria|c__Gammaproteobacteria|o__Pseudomonadales|f__Pseudomonadaceae|g__Pseudomonas	LEfSe	LRT	3.09431	1.33e-05	0.000668375	***
LRT - URT	k__Bacteria|p__Proteobacteria|c__Gammaproteobacteria|o__Pseudomonadales|f__Pseudomonadaceae	LEfSe	LRT	3.09281	3.85e-05	0.0011661	**
LRT - URT	k__Bacteria|p__Proteobacteria|c__Gammaproteobacteria|o__Vibrionales|f__Pseudoalteromonadaceae|g__Vibrio|s__harveyi	LEfSe	LRT	3.09038	0.000280814	0.00588177	**
LRT - URT	k__Bacteria|p__Proteobacteria|c__Alphaproteobacteria|o__Sphingomonadales|f__Sphingomonadaceae|g__Sphingomonas	LEfSe	LRT	3.08522	8.35e-07	0.000120262	***
LRT - URT	k__Bacteria|p__Proteobacteria|c__Gammaproteobacteria|o__Vibrionales|f__Vibrionaceae	LEfSe	LRT	3.08231	0.000367952	0.0073083	**
LRT - URT	k__Bacteria|p__Gemmatimonadetes	LEfSe	LRT	3.06586	1.01e-05	0.000536312	***
LRT - URT	k__Bacteria|p__Gemmatimonadetes|c__Gemmatimonadetes	LEfSe	LRT	3.05192	5.55e-05	0.00148714	**
LRT - URT	k__Bacteria|p__Proteobacteria|c__Gammaproteobacteria|o__Xanthomonadales|f__Xanthomonadaceae|g__Stenotrophomonas	LEfSe	LRT	3.0028	1.72e-05	0.000794157	***
LRT - URT	k__Bacteria|p__Proteobacteria|c__Alphaproteobacteria|o__Rhodobacterales|f__Rhodobacteraceae|g__Paracoccus	LEfSe	LRT	2.95489	0.000367952	0.0073083	**
LRT - URT	k__Bacteria|p__Proteobacteria|c__Alphaproteobacteria|o__Rhizobiales|f__Methylobacteriaceae|g__Methylobacterium	LEfSe	LRT	2.94068	4.11e-05	0.00121256	**
LRT - URT	k__Bacteria|p__Proteobacteria|c__Alphaproteobacteria|o__Rhodobacterales|f__Rhodobacteraceae|g__Antarctobacter	LEfSe	LRT	2.81118	0.000125026	0.00306446	**
LRT - URT	k__Bacteria|p__Proteobacteria|c__Betaproteobacteria|o__Burkholderiales|f__Oxalobacteraceae	LEfSe	LRT	2.78511	5.5e-05	0.00148714	**
LRT - URT	k__Bacteria|p__Firmicutes|c__Clostridia|o__Clostridiales|f__[Tissierellaceae]|g__Finegoldia	LEfSe	LRT	2.77516	0.000590627	0.00972003	**
LRT - URT	k__Bacteria|p__Bacteroidetes|c__[Saprospirae]|o__[Saprospirales]|f__Chitinophagaceae	LEfSe	LRT	2.73907	2.4e-05	0.00083866	***
LRT - URT	k__Bacteria|p__Firmicutes|c__Clostridia|o__Clostridiales|f__[Tissierellaceae]	LEfSe	LRT	2.73364	0.000449849	0.00839363	**
LRT - URT	k__Bacteria|p__Actinobacteria|c__Actinobacteria|o__Actinomycetales|f__Micrococcaceae|g__Micrococcus	LEfSe	LRT	2.72659	4.88e-06	0.000330574	***
LRT - URT	k__Bacteria|p__Tenericutes|c__Mollicutes|o__Mycoplasmatales|f__Mycoplasmataceae|g__Mycoplasma|s__haemominutum	LEfSe	LRT	2.71008	0.000438369	0.00839363	**
LRT - URT	k__Bacteria|p__Firmicutes|c__Bacilli|o__Bacillales|f__Bacillaceae	LEfSe	LRT	2.60624	0.000267947	0.00586371	**
LRT - URT	k__Bacteria|p__Proteobacteria|c__Betaproteobacteria|o__Burkholderiales|f__Oxalobacteraceae|g__Massilia	LEfSe	LRT	2.55895	0.00051379	0.00896797	**
LRT - URT	k__Bacteria|p__Proteobacteria|c__Alphaproteobacteria|o__Caulobacterales|f__Caulobacteraceae|g__Brevundimonas	LEfSe	LRT	2.43372	2.57e-05	0.000840514	***
LRT - URT	k__Bacteria|p__Proteobacteria|c__Alphaproteobacteria|o__Caulobacterales|f__Caulobacteraceae|g__Brevundimonas|s__vesicularis	LEfSe	LRT	2.2527	0.000274862	0.00586371	**
LRT - URT	k__Bacteria|||	LEfSe	LRT	2.14027	2.4e-05	0.00083866	***
LRT - URT	k__Bacteria||||	LEfSe	LRT	2.14027	2.4e-05	0.00083866	***
LRT - URT	k__Bacteria|||||	LEfSe	LRT	2.14027	2.4e-05	0.00083866	***
LRT - URT	k__Bacteria||||||	LEfSe	LRT	2.14027	2.4e-05	0.00083866	***
LRT - URT	k__Bacteria||	LEfSe	LRT	2.14027	2.4e-05	0.00083866	***
LRT - URT	k__Bacteria|	LEfSe	LRT	2.14027	2.4e-05	0.00083866	***
LRT - URT	k__Bacteria|p__Actinobacteria|c__Actinobacteria|o__Actinomycetales|f__Dermabacteraceae	LEfSe	LRT	1.84026	0.000590627	0.00972003	**
LRT - URT	k__Bacteria|p__Proteobacteria|c__Alphaproteobacteria|o__Sphingomonadales|f__Sphingomonadaceae|g__Sphingomonas|s__yabuuchiae	LEfSe	LRT	1.77229	0.000274862	0.00586371	**
LRT - URT	k__Bacteria|p__Tenericutes|c__Mollicutes|o__Mycoplasmatales|f__Mycoplasmataceae|g__Mycoplasma|	LEfSe	LRT	1.47038	0.000274862	0.00586371	**

## Sheet: Supplementary Table 4
Table S4 Routine blood indicators
id	Y5	Y1	Y3	Y15	Y10	Y24	Y4	Y6	Y8	Y9	Y11	Y12	Y13	Y14	Y16	Y17	Y27	Y30	Y26	Y18	Y22	Y25	Y19	Y20	Y28
White Blood Cell Count	9.92	7.74	7.83	7.69	8.34	26.67	13.73	8.33	14.20	63.99	10.73	22.01	21.54	8.45	4.23	14.42	6.05	11.70	12.45	7.21	6.62	9.00	4.44	13.24	16.53
Neutrophil Count	6.61	4.85	5.39	4.91	5.43	19.93	2.92	4.47	9.17	8.54	6.46	5.15	7.53	3.94	2.15	1.72	1.03	2.64	2.24	2.11	3.02	1.01	2.41	9.56	3.53
Lymphocyte Count	2.44	1.82	1.61	1.96	2.41	2.58	8.21	2.60	4.27	50.94	3.32	13.70	11.63	3.43	1.65	9.44	4.43	7.90	9.45	4.57	2.97	7.07	1.43	2.34	11.81
Monocyte Count	0.49	0.97	0.71	0.53	0.41	4.10	1.05	1.22	0.73	3.30	0.71	2.66	2.08	0.64	0.35	2.65	0.48	1.15	0.56	0.51	0.63	0.82	0.60	1.29	0.89
Eosinophil Count	0.31	0.06	0.10	0.26	0.07	0.00	1.51	0.03	0.01	1.07	0.20	0.34	0.28	0.39	0.07	0.55	0.10	0.00	0.13	0.01	0.00	0.08	0.00	0.03	0.24
Basophil Count	0.07	0.04	0.02	0.03	0.02	0.06	0.04	0.01	0.02	0.14	0.04	0.16	0.02	0.05	0.01	0.06	0.01	0.01	0.07	0.01	0.00	0.02	0.00	0.02	0.06
Red Blood Cell Count	4.55	4.65	4.35	4.39	4.81	3.57	4.64	2.38	4.22	3.59	4.61	4.00	2.64	4.52	2.80	3.88	3.63	4.89	4.46	4.05	3.01	3.59	3.63	3.53	4.60
Hemoglobin	149.00	125.00	114.00	116.00	126.00	103.00	126.00	72.00	103.00	98.00	132.00	119.00	73.00	127.00	81.00	119.00	104.00	127.00	118.00	115.00	82.00	91.00	71.00	109.00	107.00
Hematocrit	0.382	0.389	0.358	0.348	0.393	0.301	0.365	0.227	0.318	0.325	0.402	0.374	0.238	0.378	0.246	0.365	0.295	0.402	0.349	0.340	0.266	0.292	0.232	0.337	0.343
Mean Red Blood Cell Volume	84.00	83.70	82.30	79.30	81.70	84.30	78.70	95.40	75.40	90.50	87.20	93.50	90.20	83.60	87.90	94.10	81.30	82.20	78.30	84.00	88.40	81.30	63.90	95.50	74.60
Mean Hemoglobin	32.70	26.90	26.20	26.40	26.20	28.90	27.20	30.30	24.40	27.30	28.60	29.80	27.70	28.10	28.90	30.70	28.70	26.00	26.50	28.40	27.20	25.30	19.60	30.90	23.30
Mean Hemoglobin Concentration	390.00	321.00	318.00	333.00	321.00	342.00	345.00	317.00	324.00	302.00	328.00	318.00	307.00	336.00	329.00	326.00	353.00	316.00	338.00	338.00	308.00	312.00	306.00	323.00	312.00
Erythrocyte Volume Distribution	12.70	11.90	12.60	11.90	12.90	12.50	13.20	14.60	14.20	14.60	12.10	14.70	20.60	12.60	13.50	16.60	12.30	12.80	12.60	13.20	12.70	15.30	18.70	15.30	14.90
Platelet count	592.00	272.00	373.00	275.00	267.00	280.00	625.00	281.00	551.00	526.00	503.00	262.00	368.00	297.00	225.00	467.00	349.00	426.00	303.00	398.00	312.00	250.00	483.00	124.00	309.00
Mean Platelet Volume	10.80	10.80	9.70	8.90	9.20	9.90	9.00	11.20	10.90	9.10	9.90	10.10	10.00	9.90	10.60	9.90	10.20	10.40	10.70	9.80	9.20	12.00	10.70	12.10	11.00
Platelet distribution width	12.40	13.00	10.30	9.30	9.50	10.20	9.30	12.80	11.70	9.00	11.30	10.50	9.20	10.80	11.50	9.90	10.50	12.50	12.30	10.40	9.00	13.70	12.40	14.00	11.50
Absolute Reticulocyte Count	0.0737	0.0214	0.0174	0.0351	0.0447	0.0186	0.0747	0.0157	0.0253	0.1468	0.1600	0.0804	0	0.0461	0.1173	0.0334	0.0523	0.0347	0.0442	0.0514	0.0373	0.0535	0.0290	0.1924	0.0483
Immature Reticulocyte Index	14.6	7.6	10.0	13.1	7.7	11.7	14.6	20.5	10.3	27.8	23.6	22.5	0	6.0	28.9	21.0	12.0	4.2	15.7	10.9	9.0	19.0	7.3	18.1	11.8
Percentage of Highly Dispersed Reticulocytes	3.1	1.0	2.1	1.9	0.6	1.5	2.5	3.6	1.9	10.8	6.5	9.1	0	0.9	10.4	4.3	1.8	0.4	3.8	1.7	1.6	3.3	0	4.3	1.1
Absolute Nucleated Red Blood Cells	0	0	0	0	0	0	0	0	0	0.02	0	0.07	0.05	0	0	0.01	0	0	0	0	0	0	0.01	0	0

## Sheet: Supplementary Table 5
Table S5 Coagulation indicators
id	G5	G1	G3	G15	G10	G24	G4	G6	G8	G9	G11	G12	G13	G14	G16	G17	G27	G31	G26	G18	G22	G25	G19	G20	G21	G30	G28
Prothrombin time-INR value	1.29	1.07	1.08	1.08	1.17	1.40	0.95	0.95	0.98	1.01	1.08	1.03	1.02	1.14	1.12	1.12	1.07	0.93	1.05	1.19	1.36	1.17	1.13	0.93	0.94	1.14	1.04
Fibrinogen	5.52	4.74	4.53	3.54	4.70	7.38	2.66	3.84	1.92	2.46	3.78	2.43	4.63	3.90	2.02	3.25	2.47	1.75	2.26	1.82	1.50	1.56	4.58	2.34	2.93	2.59	2.83
Prothrombin Time	15.9	13.8	13.8	13.8	14.7	16.9	12.5	12.5	12.8	13.2	13.8	13.4	13.2	14.4	14.3	14.3	13.8	12.4	13.6	14.9	16.5	14.8	14.4	12.4	12.5	14.5	13.5
Activated Fractional Thromboplastin Time	44.4	43.5	49.4	33.8	34.6	45.5	40.7	51.9	46.6	39.1	36.7	40.4	45.6	42.9	47.9	44.4	42.9	33.4	36.7	44.1	51.1	55.3	32.9	31.0	45.4	57.2	70.2
Prothrombin Time	15.6	14.8	16.6	15.7	15.3	14.6	16.8	15.5	22.0	16.1	15.4	18.1	16.0	15.2	16.1	17.1	17.0	16.8	16.7	17.0	18.6	17.7	13.7	15.6	16.8	18.1	16.1
D-Dimer	0	0	0	0	0.81	1.29	0	0.52	0	0.72	0	0	0.81	0	0.31	0	0	0	0.28	0.24	1.42	0	0	0.92	0	1.20	0
Fibrin Degradation Products	0	0	0	0	3.24	3.93	0	1.60	0	2.50	0	0	3.42	0	1.50	0	0	0	1.84	2.13	3.14	0	0	3.13	0	2.90	0
Calcitoninogen	0	0	0.127	0	0.109	0.691	0	0.027	0.611	0.159	0	0.122	0.136	0	0.066	0	0.057	0	0.074	0	1.79	0.118	0.681	0.106	0.110	0.191	0

## Sheet: Supplementary Table 6
Table S6 Hematological indicators
id	Y1	Y10	Y11	Y12	Y13	Y14	Y15	Y16	Y17	Y18	Y19	Y2	Y20	Y21	Y22	Y24	Y25	Y26	Y27	Y28	Y3	Y30	Y31	Y4	Y5	Y6	Y8	Y9
Ph	7.416	7.411	7.408	7.419	7.499	7.444	7.423	7.339	7.446	7.484	7.47	7.433	7.465	7.377	7.421	7.524	7.431	7.448	7.484	7.44	7.439	7.362	7.508	7.457	7.404	7.344	7.43	7.377
PO2 (mmHg)	85	12	85	73	54	102	72	62	89	80	83	67	99	76	43	61	75	55	80	85	75	64	82	81	116	85	89	6.29
PCO2 (mmHg)	39	4.62	34.5	38.4	35.6	34.3	31	65.8	31.4	29.2	33	39	49.2	47	43.6	25.5	33.9	29.8	29.2	29.2	36.1	41.7	22.8	32.9	40.1	85	33.2	6.78
BE (mmol/L)	1	-2.3	-3	0	1	-1	-4	10	-2	-1	0	2	12	2	4	-2	-2	-3	-1	-4	0	-2	-5	-1	0	66.7	-2	4.3
SO2 (%)	97	96.9	97	95	89	98	95	74	97	97	97	94	98	95	94	94	95	90	97	97	95	91	97	97	99	95	97	76.7
HCO3 (mmol/L)	25.1	22.9	21.8	24.9	24.7	2.5	20.3	35.4	21.6	22	24.1	26.1	35.4	27.6	28.3	21	22.5	20.6	22	19.8	24.4	23.6	18.1	23.2	25.1	36.3	22	27.4
Days	9	10	4	12	34	5	4	36	21	10	8	4	25	12	24	23	8	7	7	6	6	10	9	2	14	53	19	29
Oxygenation index	404.762	57.1429	404.762	347.619	257.143	485.714	342.857	187.879	356	380.952	332	319.048	165	361.905	107.5	244	357.143	261.905	380.952	404.762	357.143	256	390.476	385.714	552.381	242.857	356	13.9778
